# Supplementary material for: Identification of Potential Plasma Biomarkers for Abdominal Aortic Aneurysm Using Tandem Mass Tag Quantitative Proteomics
Source: Proteomes. 2018 Oct 18;6(4):43. doi: 10.3390/proteomes6040043 (PMC6313917; doi:10.3390/proteomes6040043)
Supplement: Supplementary file 1 [file proteomes-06-00043-s001.zip]

Archive with 2 entries (2 files):
- Table S1.pdf
- Table S2.xlsx
