# Supplementary material for: Identification of Potential Plasma Biomarkers for Abdominal Aortic Aneurysm Using Tandem Mass Tag Quantitative Proteomics
Source: Proteomes. 2018 Oct 18;6(4):43. doi: 10.3390/proteomes6040043 (PMC6313917; doi:10.3390/proteomes6040043)
Supplement: Supplementary file 1 [file proteomes-06-00043-s001.zip › Table S2.xlsx]

## Sheet: Results
Table S2: Statistics for the 522 proteins detected by nano LC-MS analysis.
UniProt Accession	Prot. Desc. (long)	Mean, (S+L) AAA	Mean, control	CV, (S+L) AAA	CV, Control	p-value	Fold change (C/AAA)	Fold change (AAA/C)	Regulation	Protein Description
P02748	Complement component C9 OS=Homo sapiens GN=C9 PE=1 SV=2 - [CO9_HUMAN]	1.24103	0.824064	0.176023	0.219201	0.000820465	0.664015	1.50599	1.50599	Complement component C9
P02671	Fibrinogen alpha chain OS=Homo sapiens GN=FGA PE=1 SV=2 - [FIBA_HUMAN]	1.17026	0.808331	0.229282	0.210062	0.00353058	0.690726	1.44775	1.44775	Fibrinogen alpha chain
Q0IIN1	Keratin 77 OS=Homo sapiens GN=KRT77 PE=2 SV=1 - [Q0IIN1_HUMAN]	0.733685	1.6659	0.398044	0.257724	0.00372555	2.27059	0.440414	-2.27059	Keratin 77
Q13867	Bleomycin hydrolase OS=Homo sapiens GN=BLMH PE=1 SV=1 - [BLMH_HUMAN]	0.904877	1.60123	0.199817	0.35935	0.00836461	1.76956	0.565112	-1.76956	Bleomycin hydrolase
G3V0E5	Transferrin receptor (P90, CD71), isoform CRA_c OS=Homo sapiens GN=TFRC PE=4 SV=1 - [G3V0E5_HUMAN]	1.16391	0.936859	0.19305	0.134874	0.00906154	0.804925	1.24235	1.24235	Transferrin receptor (P90, CD71), isoform CRA_c
P68871	Hemoglobin subunit beta OS=Homo sapiens GN=HBB PE=1 SV=2 - [HBB_HUMAN]	1.00857	0.510802	0.718465	0.3226	0.0162476	0.506461	1.97449	1.97449	Hemoglobin subunit beta
P02679	Fibrinogen gamma chain OS=Homo sapiens GN=FGG PE=1 SV=3 - [FIBG_HUMAN]	1.08047	0.693385	0.258665	0.384708	0.0166953	0.641742	1.55826	1.55826	Fibrinogen gamma chain
A8MZH0	Leukocyte immunoglobulin-like receptor subfamily A member 2 OS=Homo sapiens GN=LILRA2 PE=4 SV=1 - [A8MZH0_HUMAN]	1.15508	0.462685	0.288367	0.104327	0.0207539	0.400565	2.49647	2.49647	Leukocyte immunoglobulin-like receptor subfamily A member 2
P02741	C-reactive protein OS=Homo sapiens GN=CRP PE=1 SV=1 - [CRP_HUMAN]	1.83333	0.737697	0.926296	0.308096	0.0255447	0.40238	2.48521	2.48521	C-reactive protein
Q6IN99	IGL@ protein OS=Homo sapiens GN=IGL@ PE=2 SV=1 - [Q6IN99_HUMAN]	0.879564	1.23934	0.295173	0.356052	0.0280115	1.40903	0.709706	-1.40903	IGL@ protein
P05543	Thyroxine-binding globulin OS=Homo sapiens GN=SERPINA7 PE=1 SV=2 - [THBG_HUMAN]	1.06132	0.925643	0.142505	0.106392	0.0296147	0.872166	1.14657	1.14657	Thyroxine-binding globulin
Q8NBP7	Proprotein convertase subtilisin/kexin type 9 OS=Homo sapiens GN=PCSK9 PE=1 SV=3 - [PCSK9_HUMAN]	1.12219	1.63025	0.0762211	0.19788	0.0325895	1.45274	0.688353	-1.45274	Proprotein convertase subtilisin/kexin type 9
Q5W9G3	LAR splice variant 1 (Fragment) OS=Homo sapiens GN=LAR PE=2 SV=1 - [Q5W9G3_HUMAN]	1.18709	0.875358	0.10248	0.00499385	0.0344709	0.737396	1.35612	1.35612	LAR splice variant 1 (Fragment)
B4DKS4	cDNA FLJ55701, highly similar to Vascular cell adhesion protein 1 OS=Homo sapiens PE=2 SV=1 - [B4DKS4_HUMAN]	0.936186	1.34389	0.117876	0.303922	0.0346977	1.43549	0.696626	-1.43549	cDNA FLJ55701, highly similar to Vascular cell adhesion protein 1
P02760	Protein AMBP OS=Homo sapiens GN=AMBP PE=1 SV=1 - [AMBP_HUMAN]	1.1186	0.853148	0.242259	0.256227	0.0432959	0.76269	1.31115	1.31115	Protein AMBP
B0V2C8	Complement C4-A alpha chain OS=Homo sapiens GN=C4A PE=4 SV=1 - [B0V2C8_HUMAN]	1.10722	0.80972	0.244084	0.150203	0.0443571	0.73131	1.36741	1.36741	Complement C4-A alpha chain
F8W9L1	Serpin B4 OS=Homo sapiens GN=SERPINB4 PE=3 SV=1 - [F8W9L1_HUMAN]	0.665511	1.81867	0.124963	0.208281	0.0491661	2.73274	0.365933	-2.73274	Serpin B4
P31944	Caspase-14 OS=Homo sapiens GN=CASP14 PE=1 SV=2 - [CASPE_HUMAN]	0.877063	1.20771	0.46562	0.308304	0.0552443	1.37699	0.72622	-1.37699	Caspase-14
P69905	Hemoglobin subunit alpha OS=Homo sapiens GN=HBA1 PE=1 SV=2 - [HBA_HUMAN]	1.14175	0.701955	0.710105	0.279273	0.0571837	0.614806	1.62653	1.62653	Hemoglobin subunit alpha
Q6ZUU7	Uncharacterized protein OS=Homo sapiens PE=2 SV=1 - [Q6ZUU7_HUMAN]	0.822152	1.30061	0.220808	0.0653062	0.0581849	1.58196	0.632127	-1.58196	Uncharacterized protein
B2R4P2	cDNA, FLJ92164, highly similar to Homo sapiens peroxiredoxin 1 (PRDX1), mRNA OS=Homo sapiens PE=2 SV=1 - [B2R4P2_HUMAN]	0.957539	1.20941	0.0687705	0.0717306	0.0601705	1.26304	0.791738	-1.26304	cDNA, FLJ92164, highly similar to Homo sapiens peroxiredoxin 1 (PRDX1), mRNA
P11226	Mannose-binding protein C OS=Homo sapiens GN=MBL2 PE=1 SV=2 - [MBL2_HUMAN]	0.801335	1.17009	0.353472	0.36645	0.0653602	1.46018	0.684849	-1.46018	Mannose-binding protein C
Q9NQ38	Serine protease inhibitor Kazal-type 5 OS=Homo sapiens GN=SPINK5 PE=1 SV=2 - [ISK5_HUMAN]	0.348205	0.683687	0.295392	0.00665419	0.0658057	1.96346	0.509305	-1.96346	Serine protease inhibitor Kazal-type 5
E9PD35	Vascular endothelial growth factor receptor 3 OS=Homo sapiens GN=FLT4 PE=3 SV=1 - [E9PD35_HUMAN]	1.24939	1.72943	0.469814	0.165128	0.0664258	1.38422	0.722429	-1.38422	Vascular endothelial growth factor receptor 3
A8K5I6	cDNA FLJ78643, highly similar to Homo sapiens cornulin (CRNN), mRNA OS=Homo sapiens PE=2 SV=1 - [A8K5I6_HUMAN]	1.04381	5.20469	0.702121	0.335402	0.069744	4.98625	0.200551	-4.98625	cDNA FLJ78643, highly similar to Homo sapiens cornulin (CRNN), mRNA
C9JRG9	Kelch-like protein 22 (Fragment) OS=Homo sapiens GN=KLHL22 PE=4 SV=1 - [C9JRG9_HUMAN]	0.786945	0.283571	0.408583	0.00306361	0.0697779	0.360344	2.77513	2.77513	Kelch-like protein 22 (Fragment)
P07357	Complement component C8 alpha chain OS=Homo sapiens GN=C8A PE=1 SV=2 - [CO8A_HUMAN]	1.05904	0.919506	0.125639	0.160972	0.0746321	0.868243	1.15175	1.15175	Complement component C8 alpha chain
Q9NPP6	Immunoglobulin heavy chain variant (Fragment) OS=Homo sapiens PE=2 SV=1 - [Q9NPP6_HUMAN]	0.853944	0.417801	0.3219	0.5714	0.0748044	0.489261	2.0439	2.0439	Immunoglobulin heavy chain variant (Fragment)
P12259	Coagulation factor V OS=Homo sapiens GN=F5 PE=1 SV=4 - [FA5_HUMAN]	1.09335	0.811676	0.331352	0.400379	0.0798924	0.742376	1.34703	1.34703	Coagulation factor V
B7Z550	Complement component 8, beta polypeptide, isoform CRA_b OS=Homo sapiens GN=C8B PE=2 SV=1 - [B7Z550_HUMAN]	1.10205	0.928822	0.197589	0.175823	0.0807785	0.84281	1.18651	1.18651	Complement component 8, beta polypeptide, isoform CRA_b
P31151	Protein S100-A7 OS=Homo sapiens GN=S100A7 PE=1 SV=4 - [S10A7_HUMAN]	0.895935	1.77055	0.408924	0.658433	0.0836884	1.97621	0.506019	-1.97621	Protein S100-A7
Q6P2J1	Putative uncharacterized protein OS=Homo sapiens PE=2 SV=1 - [Q6P2J1_HUMAN]	0.880711	1.14574	0.397337	0.304883	0.0839494	1.30092	0.768686	-1.30092	Putative uncharacterized protein
P00915	Carbonic anhydrase 1 OS=Homo sapiens GN=CA1 PE=1 SV=2 - [CAH1_HUMAN]	1.6889	0.900331	1.03151	0.337079	0.0917267	0.533088	1.87586	1.87586	Carbonic anhydrase 1
Q9Y6R7	IgGFc-binding protein OS=Homo sapiens GN=FCGBP PE=1 SV=3 - [FCGBP_HUMAN]	1.09719	1.58391	0.141307	0.402254	0.0955842	1.44361	0.692708	-1.44361	IgGFc-binding protein
A2MYD6	V1-2 protein (Fragment) OS=Homo sapiens GN=V1-2 PE=4 SV=1 - [A2MYD6_HUMAN]	1.035	1.56136	0.192566	0.163872	0.0960377	1.50857	0.662882	-1.50857	V1-2 protein (Fragment)
B4DIW2	cDNA FLJ54035, highly similar to Neutral alpha-glucosidase AB OS=Homo sapiens PE=2 SV=1 - [B4DIW2_HUMAN]	1.27797	0.819995	0.292857	0.294768	0.096614	0.641639	1.55851	1.55851	cDNA FLJ54035, highly similar to Neutral alpha-glucosidase AB
A8K5J8	cDNA FLJ75066, highly similar to Homo sapiens complement component 1, r subcomponent (C1R), mRNA OS=Homo sapiens PE=2 SV=1 - [A8K5J8_HUMAN]	1.30287	0.93818	0.419498	0.335059	0.0966624	0.720086	1.38872	1.38872	cDNA FLJ75066, highly similar to Homo sapiens complement component 1, r subcomponent (C1R), mRNA
Q86TY5	Full-length cDNA clone CS0DI041YE05 of Placenta of Homo sapiens (human) OS=Homo sapiens PE=2 SV=1 - [Q86TY5_HUMAN]	0.91077	0.685995	0.222283	0.327572	0.0967061	0.753203	1.32766	1.32766	Full-length cDNA clone CS0DI041YE05 of Placenta of Homo sapiens (human)
Q9UBG0	C-type mannose receptor 2 OS=Homo sapiens GN=MRC2 PE=1 SV=2 - [MRC2_HUMAN]	1.25959	2.5731	0.220561	0.893788	0.0975123	2.04281	0.489523	-2.04281	C-type mannose receptor 2
B4E3A7	cDNA FLJ52057, highly similar to Periostin OS=Homo sapiens PE=2 SV=1 - [B4E3A7_HUMAN]	1.30238	1.8971	0.201644	0.146275	0.100229	1.45664	0.686509	-1.45664	cDNA FLJ52057, highly similar to Periostin
Q6GMX6	IGH@ protein OS=Homo sapiens GN=IGH@ PE=1 SV=1 - [Q6GMX6_HUMAN]	1.07902	1.90466	0.430998	0.147433	0.101803	1.76517	0.566518	-1.76517	IGH@ protein
P02533	Keratin, type I cytoskeletal 14 OS=Homo sapiens GN=KRT14 PE=1 SV=4 - [K1C14_HUMAN]	1.27906	2.15173	0.592851	0.73385	0.102017	1.68227	0.594434	-1.68227	Keratin, type I cytoskeletal 14
B4E1D8	cDNA FLJ51597, highly similar to C4b-binding protein alpha chain OS=Homo sapiens PE=2 SV=1 - [B4E1D8_HUMAN]	1.25213	0.871851	0.382947	0.412492	0.104057	0.696294	1.43618	1.43618	cDNA FLJ51597, highly similar to C4b-binding protein alpha chain
B4DGC3	cDNA FLJ57921, highly similar to Apolipoprotein D OS=Homo sapiens PE=2 SV=1 - [B4DGC3_HUMAN]	0.629109	0.763885	0.0815868	0.080725	0.104125	1.21423	0.823565	-1.21423	cDNA FLJ57921, highly similar to Apolipoprotein D
P00742	Coagulation factor X OS=Homo sapiens GN=F10 PE=1 SV=2 - [FA10_HUMAN]	1.07157	0.924326	0.224725	0.162703	0.10638	0.862593	1.1593	1.1593	Coagulation factor X
B4DPP8	cDNA FLJ53075, highly similar to Kininogen-1 OS=Homo sapiens PE=2 SV=1 - [B4DPP8_HUMAN]	1.29765	0.91524	0.365954	0.392836	0.106837	0.705305	1.41783	1.41783	cDNA FLJ53075, highly similar to Kininogen-1
O43149	Zinc finger ZZ-type and EF-hand domain-containing protein 1 OS=Homo sapiens GN=ZZEF1 PE=1 SV=6 - [ZZEF1_HUMAN]	0.672947	1.30744	0.865545	0.560673	0.107345	1.94286	0.514705	-1.94286	Zinc finger ZZ-type and EF-hand domain-containing protein 1
P02649	Apolipoprotein E OS=Homo sapiens GN=APOE PE=1 SV=1 - [APOE_HUMAN]	1.08578	0.831177	0.297403	0.359069	0.108118	0.765513	1.30631	1.30631	Apolipoprotein E
P04275	von Willebrand factor OS=Homo sapiens GN=VWF PE=1 SV=4 - [VWF_HUMAN]	1.16401	0.864343	0.364305	0.311069	0.111753	0.742558	1.3467	1.3467	von Willebrand factor
Q5FWF9	IGL@ protein OS=Homo sapiens GN=IGL@ PE=2 SV=1 - [Q5FWF9_HUMAN]	0.933155	1.14997	0.329331	0.263248	0.115941	1.23234	0.811464	-1.23234	IGL@ protein
B4DL87	cDNA FLJ52243, highly similar to Heat-shock protein beta-1 OS=Homo sapiens PE=2 SV=1 - [B4DL87_HUMAN]	1.23264	3.42298	0.168801	0.759637	0.120304	2.77696	0.360106	-2.77696	cDNA FLJ52243, highly similar to Heat-shock protein beta-1
P13647	Keratin, type II cytoskeletal 5 OS=Homo sapiens GN=KRT5 PE=1 SV=3 - [K2C5_HUMAN]	0.895411	2.29441	0.241765	1.23769	0.122515	2.56241	0.390258	-2.56241	Keratin, type II cytoskeletal 5
F5H265	Ubiquitin (Fragment) OS=Homo sapiens GN=UBC PE=4 SV=1 - [F5H265_HUMAN]	1.29989	1.94814	0.259062	0.432232	0.124193	1.4987	0.667246	-1.4987	Ubiquitin (Fragment)
Q8WVV4	Protein POF1B OS=Homo sapiens GN=POF1B PE=1 SV=3 - [POF1B_HUMAN]	1.99728	5.36942	0.921923	0.836952	0.126812	2.68837	0.371973	-2.68837	Protein POF1B
P02675	Fibrinogen beta chain OS=Homo sapiens GN=FGB PE=1 SV=2 - [FIBB_HUMAN]	1.20312	0.90261	0.327643	0.38086	0.128147	0.750223	1.33294	1.33294	Fibrinogen beta chain
P81605	Dermcidin OS=Homo sapiens GN=DCD PE=1 SV=2 - [DCD_HUMAN]	1.24137	1.81096	0.732352	0.440176	0.128176	1.45884	0.685475	-1.45884	Dermcidin
P80748	Ig lambda chain V-III region LOI OS=Homo sapiens PE=1 SV=1 - [LV302_HUMAN]	0.669071	1.04182	0.452855	0.112233	0.132025	1.55711	0.642215	-1.55711	Ig lambda chain V-III region LOI
B4DPN0	cDNA FLJ51265, moderately similar to Beta-2-glycoprotein 1 (Beta-2-glycoprotein I) OS=Homo sapiens PE=2 SV=1 - [B4DPN0_HUMAN]	1.04403	0.826825	0.283658	0.252025	0.133017	0.791952	1.2627	1.2627	cDNA FLJ51265, moderately similar to Beta-2-glycoprotein 1 (Beta-2-glycoprotein I)
E7EUT5	Glyceraldehyde-3-phosphate dehydrogenase OS=Homo sapiens GN=GAPDH PE=3 SV=1 - [E7EUT5_HUMAN]	0.881312	1.69927	0.316643	0.858765	0.137138	1.92812	0.518641	-1.92812	Glyceraldehyde-3-phosphate dehydrogenase
Q5NV91	V2-19 protein (Fragment) OS=Homo sapiens GN=IGLV3-27 PE=4 SV=1 - [Q5NV91_HUMAN]	0.815237	2.02172	0.560076	0.743958	0.137228	2.47992	0.403238	-2.47992	V2-19 protein (Fragment)
E9PBV3	Suprabasin OS=Homo sapiens GN=SBSN PE=4 SV=1 - [E9PBV3_HUMAN]	0.963686	1.61126	0.530235	0.69389	0.138609	1.67198	0.598095	-1.67198	Suprabasin
A8K2N0	cDNA FLJ77835, highly similar to Homo sapiens complement component 1, s subcomponent (C1S), transcript variant 2, mRNA OS=Homo sapiens PE=2 SV=1 - [A8K2N0_HUMAN]	1.60547	1.10515	0.510888	0.502413	0.13873	0.688365	1.45272	1.45272	cDNA FLJ77835, highly similar to Homo sapiens complement component 1, s subcomponent (C1S), transcript variant 2, mRNA
E9PQR3	Ferritin heavy chain OS=Homo sapiens GN=FTH1 PE=4 SV=1 - [E9PQR3_HUMAN]	1.02673	3.60909	0.650184	1.10888	0.143556	3.51514	0.284483	-3.51514	Ferritin heavy chain
O75636	Ficolin-3 OS=Homo sapiens GN=FCN3 PE=1 SV=2 - [FCN3_HUMAN]	1.13302	0.956638	0.190746	0.255036	0.145608	0.844327	1.18438	1.18438	Ficolin-3
Q5XTR9	Hemoglobin delta-beta fusion protein (Fragment) OS=Homo sapiens GN=HBD/HBB PE=2 SV=1 - [Q5XTR9_HUMAN]	1.12573	0.676761	0.996794	0.482142	0.151789	0.601175	1.66341	1.66341	Hemoglobin delta-beta fusion protein (Fragment)
P13645	Keratin, type I cytoskeletal 10 OS=Homo sapiens GN=KRT10 PE=1 SV=6 - [K1C10_HUMAN]	0.937366	1.77433	0.51697	0.797074	0.152694	1.89288	0.528294	-1.89288	Keratin, type I cytoskeletal 10
P15814	Immunoglobulin lambda-like polypeptide 1 OS=Homo sapiens GN=IGLL1 PE=1 SV=1 - [IGLL1_HUMAN]	1.23588	1.68619	0.196293	0.303104	0.15273	1.36436	0.732943	-1.36436	Immunoglobulin lambda-like polypeptide 1
B4E1Z4	Complement factor B Ba fragment OS=Homo sapiens GN=CFB PE=2 SV=1 - [B4E1Z4_HUMAN]	1.44767	1.01771	0.519765	0.464711	0.156984	0.703001	1.42247	1.42247	Complement factor B Ba fragment
Q2KHQ6	APOL1 protein OS=Homo sapiens GN=APOL1 PE=2 SV=2 - [Q2KHQ6_HUMAN]	1.26512	0.832239	0.340159	0.124605	0.161856	0.657833	1.52014	1.52014	APOL1 protein
B3VL17	Beta globin (Fragment) OS=Homo sapiens PE=3 SV=1 - [B3VL17_HUMAN]	1.69488	0.800537	1.05538	0.142788	0.163515	0.472325	2.11719	2.11719	Beta globin (Fragment)
P02790	Hemopexin OS=Homo sapiens GN=HPX PE=1 SV=2 - [HEMO_HUMAN]	1.0592	0.862108	0.316377	0.29352	0.166995	0.813922	1.22862	1.22862	Hemopexin
Q06033	Inter-alpha-trypsin inhibitor heavy chain H3 OS=Homo sapiens GN=ITIH3 PE=1 SV=2 - [ITIH3_HUMAN]	1.0836	0.950559	0.186311	0.190029	0.167177	0.877223	1.13996	1.13996	Inter-alpha-trypsin inhibitor heavy chain H3
C9JIM0	MAWD binding protein, isoform CRA_a OS=Homo sapiens GN=PBLD PE=4 SV=1 - [C9JIM0_HUMAN]	1.32437	0.762517	0.623833	0.760821	0.168777	0.575759	1.73684	1.73684	MAWD binding protein, isoform CRA_a
Q9UNN8	Endothelial protein C receptor OS=Homo sapiens GN=PROCR PE=1 SV=1 - [EPCR_HUMAN]	0.664822	1.23287	0.375215	0.340407	0.169411	1.85444	0.539246	-1.85444	Endothelial protein C receptor
P08779	Keratin, type I cytoskeletal 16 OS=Homo sapiens GN=KRT16 PE=1 SV=4 - [K1C16_HUMAN]	1.16823	2.88789	0.655731	1.14411	0.174054	2.47202	0.404528	-2.47202	Keratin, type I cytoskeletal 16
B7ZKJ8	ITIH4 protein OS=Homo sapiens GN=ITIH4 PE=2 SV=1 - [B7ZKJ8_HUMAN]	1.46768	1.12599	0.41804	0.445501	0.175006	0.767189	1.30346	1.30346	ITIH4 protein
P02743	Serum amyloid P-component OS=Homo sapiens GN=APCS PE=1 SV=2 - [SAMP_HUMAN]	1.20566	0.917125	0.318574	0.454461	0.175452	0.760685	1.31461	1.31461	Serum amyloid P-component
B3KTA8	cDNA FLJ37971 fis, clone CTONG2009958, highly similar to CERULOPLASMIN (EC 1.16.3.1) OS=Homo sapiens PE=2 SV=1 - [B3KTA8_HUMAN]	1.08558	0.699053	0.499116	0.465566	0.175577	0.643942	1.55293	1.55293	cDNA FLJ37971 fis, clone CTONG2009958, highly similar to CERULOPLASMIN (EC 1.16.3.1)
B1AKF8	Complement factor H-related 3 OS=Homo sapiens GN=CFHR3 PE=4 SV=1 - [B1AKF8_HUMAN]	1.26788	0.61753	0.582039	0.253342	0.176712	0.487057	2.05315	2.05315	Complement factor H-related 3
E9PFZ2	Ceruloplasmin OS=Homo sapiens GN=CP PE=4 SV=1 - [E9PFZ2_HUMAN]	1.26274	1.01279	0.325619	0.302267	0.185085	0.80206	1.24679	1.24679	Ceruloplasmin
Q15485	Ficolin-2 OS=Homo sapiens GN=FCN2 PE=1 SV=2 - [FCN2_HUMAN]	0.873827	1.46591	0.159348	0.555916	0.185372	1.67757	0.5961	-1.67757	Ficolin-2
B4DI57	cDNA FLJ54111, highly similar to Serotransferrin OS=Homo sapiens PE=2 SV=1 - [B4DI57_HUMAN]	1.18971	0.924692	0.330691	0.466539	0.188133	0.77724	1.2866	1.2866	cDNA FLJ54111, highly similar to Serotransferrin
P00738	Haptoglobin OS=Homo sapiens GN=HP PE=1 SV=1 - [HPT_HUMAN]	0.961722	0.698306	0.439319	0.49397	0.188184	0.7261	1.37722	1.37722	Haptoglobin
Q6N091	Putative uncharacterized protein DKFZp686C02220 (Fragment) OS=Homo sapiens GN=DKFZp686C02220 PE=1 SV=1 - [Q6N091_HUMAN]	1.0409	2.03085	0.122125	0.709162	0.19006	1.95104	0.512546	-1.95104	Putative uncharacterized protein DKFZp686C02220 (Fragment)
B2RBZ5	cDNA, FLJ95778, highly similar to Homo sapiens serpin peptidase inhibitor, clade A (alpha-1 antiproteinase, antitrypsin), member 10 (SERPINA10), mRNA OS=Homo sapiens PE=2 SV=1 - [B2RBZ5_HUMAN]	1.39904	0.709799	0.308912	0.390897	0.191227	0.507349	1.97103	1.97103	cDNA, FLJ95778, highly similar to Homo sapiens serpin peptidase inhibitor, clade A (alpha-1 antiproteinase, antitrypsin), member 10 (SERPINA10), mRNA
Q9HBR0	Putative sodium-coupled neutral amino acid transporter 10 OS=Homo sapiens GN=SLC38A10 PE=1 SV=2 - [S38AA_HUMAN]	1.11033	2.43336	0.369533	0.990559	0.192007	2.19157	0.456295	-2.19157	Putative sodium-coupled neutral amino acid transporter 10
A2JA16	Anti-mucin1 light chain variable region (Fragment) OS=Homo sapiens PE=2 SV=1 - [A2JA16_HUMAN]	1.17007	1.52562	0.149781	0.158794	0.192457	1.30387	0.766948	-1.30387	Anti-mucin1 light chain variable region (Fragment)
P04259	Keratin, type II cytoskeletal 6B OS=Homo sapiens GN=KRT6B PE=1 SV=5 - [K2C6B_HUMAN]	0.753093	2.58703	0.445898	1.39547	0.192853	3.43521	0.291103	-3.43521	Keratin, type II cytoskeletal 6B
P04217	Alpha-1B-glycoprotein OS=Homo sapiens GN=A1BG PE=1 SV=4 - [A1BG_HUMAN]	1.03361	0.929633	0.0909508	0.215198	0.195506	0.8994	1.11185	1.11185	Alpha-1B-glycoprotein
P13671	Complement component C6 OS=Homo sapiens GN=C6 PE=1 SV=3 - [CO6_HUMAN]	1.4105	1.04217	0.477718	0.455829	0.196982	0.738865	1.35343	1.35343	Complement component C6
Q86U17	Serpin A11 OS=Homo sapiens GN=SERPINA11 PE=2 SV=2 - [SPA11_HUMAN]	1.19068	1.02754	0.136227	0.031783	0.198542	0.862982	1.15877	1.15877	Serpin A11
B2MV14	Truncated lactoferrin OS=Homo sapiens GN=LTF PE=4 SV=1 - [B2MV14_HUMAN]	0.598372	1.17297	0.585441	0.250451	0.200255	1.96027	0.510133	-1.96027	Truncated lactoferrin
Q71M29	Putative uncharacterized protein FP3420 OS=Homo sapiens GN=FP3420 PE=2 SV=1 - [Q71M29_HUMAN]	0.372965	0.176117	0.47168	0.347574	0.201547	0.472209	2.11771	2.11771	Putative uncharacterized protein FP3420
Q53H37	Calmodulin-like skin protein variant (Fragment) OS=Homo sapiens PE=2 SV=1 - [Q53H37_HUMAN]	1.24073	1.6891	0.745291	0.497623	0.20228	1.36138	0.73455	-1.36138	Calmodulin-like skin protein variant (Fragment)
P02765	Alpha-2-HS-glycoprotein OS=Homo sapiens GN=AHSG PE=1 SV=1 - [FETUA_HUMAN]	1.14814	1.03046	0.128541	0.206623	0.20345	0.897507	1.1142	1.1142	Alpha-2-HS-glycoprotein
E5RID5	Carbonic anhydrase 2 OS=Homo sapiens GN=CA2 PE=4 SV=1 - [E5RID5_HUMAN]	1.50248	0.920012	0.973357	0.538876	0.203995	0.61233	1.63311	1.63311	Carbonic anhydrase 2
B4DRZ0	cDNA FLJ61364, highly similar to Gamma-glutamyltransferase 4 (EC 2.3.2.2) OS=Homo sapiens PE=2 SV=1 - [B4DRZ0_HUMAN]	1.49742	0.999936	0.263204	0.245356	0.206286	0.667774	1.49751	1.49751	cDNA FLJ61364, highly similar to Gamma-glutamyltransferase 4 (EC 2.3.2.2)
P02763	Alpha-1-acid glycoprotein 1 OS=Homo sapiens GN=ORM1 PE=1 SV=1 - [A1AG1_HUMAN]	0.994285	0.709088	0.66724	0.675286	0.207655	0.713164	1.4022	1.4022	Alpha-1-acid glycoprotein 1
H0YEA7	N-acetylglucosamine-1-phosphotransferase subunit gamma (Fragment) OS=Homo sapiens GN=GNPTG PE=4 SV=1 - [H0YEA7_HUMAN]	0.714545	0.571573	0.304681	0.0814751	0.209589	0.799912	1.25014	1.25014	N-acetylglucosamine-1-phosphotransferase subunit gamma (Fragment)
B4DER0	cDNA FLJ56938, highly similar to Semaphorin-4D OS=Homo sapiens PE=2 SV=1 - [B4DER0_HUMAN]	1.24251	1.41577	0.126645	0.0626167	0.211186	1.13945	0.877618	-1.13945	cDNA FLJ56938, highly similar to Semaphorin-4D
P06681	Complement C2 OS=Homo sapiens GN=C2 PE=1 SV=2 - [CO2_HUMAN]	1.35819	1.04142	0.381233	0.444355	0.212793	0.766768	1.30417	1.30417	Complement C2
A8K9I2	cDNA FLJ75277, highly similar to Homo sapiens ribonuclease, RNase A family, 7 (RNASE7), mRNA OS=Homo sapiens PE=2 SV=1 - [A8K9I2_HUMAN]	0.540764	1.14264	0.511908	0.473817	0.215369	2.11302	0.473257	-2.11302	cDNA FLJ75277, highly similar to Homo sapiens ribonuclease, RNase A family, 7 (RNASE7), mRNA
A2MYC8	V5-2 protein (Fragment) OS=Homo sapiens GN=V5-2 PE=1 SV=1 - [A2MYC8_HUMAN]	1.13675	1.73564	0.329563	0.278233	0.220617	1.52684	0.654946	-1.52684	V5-2 protein (Fragment)
P14923	Junction plakoglobin OS=Homo sapiens GN=JUP PE=1 SV=3 - [PLAK_HUMAN]	1.07308	2.47698	0.435863	1.20988	0.221321	2.30828	0.433223	-2.30828	Junction plakoglobin
B4E1H2	Plasma protease C1 inhibitor OS=Homo sapiens GN=SERPING1 PE=2 SV=1 - [B4E1H2_HUMAN]	1.11292	0.87203	0.476971	0.412573	0.22186	0.783552	1.27624	1.27624	Plasma protease C1 inhibitor
Q6FHW3	DF protein OS=Homo sapiens GN=DF PE=2 SV=1 - [Q6FHW3_HUMAN]	1.04184	0.926907	0.222847	0.167869	0.221983	0.889684	1.12399	1.12399	DF protein
H3BQN4	Fructose-bisphosphate aldolase OS=Homo sapiens GN=ALDOA PE=3 SV=1 - [H3BQN4_HUMAN]	1.06286	1.57087	0.160141	0.754004	0.224803	1.47796	0.676608	-1.47796	Fructose-bisphosphate aldolase
Q6N089	Putative uncharacterized protein DKFZp686P15220 OS=Homo sapiens GN=DKFZp686P15220 PE=1 SV=1 - [Q6N089_HUMAN]	1.24491	1.07853	0.137905	0.0591286	0.227778	0.866347	1.15427	1.15427	Putative uncharacterized protein DKFZp686P15220
Q07954	Prolow-density lipoprotein receptor-related protein 1 OS=Homo sapiens GN=LRP1 PE=1 SV=2 - [LRP1_HUMAN]	1.4401	1.09505	0.622812	0.663935	0.229205	0.760397	1.3151	1.3151	Prolow-density lipoprotein receptor-related protein 1
Q8WVW5	Putative uncharacterized protein (Fragment) OS=Homo sapiens PE=2 SV=1 - [Q8WVW5_HUMAN]	1.06568	0.989867	0.129	0.119654	0.22934	0.92886	1.07659	1.07659	Putative uncharacterized protein (Fragment)
Q9NZK5	Adenosine deaminase CECR1 OS=Homo sapiens GN=CECR1 PE=1 SV=2 - [CECR1_HUMAN]	1.27639	0.839092	0.507219	0.596719	0.23101	0.657396	1.52115	1.52115	Adenosine deaminase CECR1
P04208	Ig lambda chain V-I region WAH OS=Homo sapiens PE=1 SV=1 - [LV106_HUMAN]	1.06254	1.52499	0.424283	0.506426	0.2317	1.43523	0.696751	-1.43523	Ig lambda chain V-I region WAH
Q5DT20	Hornerin OS=Homo sapiens GN=HRNR PE=2 SV=1 - [Q5DT20_HUMAN]	1.24911	2.30287	0.917907	1.14003	0.234624	1.84361	0.542413	-1.84361	Hornerin
Q6ZVX7	Non-specific cytotoxic cell receptor protein 1 homolog OS=Homo sapiens GN=NCCRP1 PE=1 SV=1 - [NCRP1_HUMAN]	0.804847	2.71345	0.250129	1.48035	0.237788	3.37138	0.296614	-3.37138	Non-specific cytotoxic cell receptor protein 1 homolog
O60500	Nephrin OS=Homo sapiens GN=NPHS1 PE=1 SV=1 - [NPHN_HUMAN]	0.674313	0.552577	0.200818	0.0768682	0.238018	0.819467	1.22031	1.22031	Nephrin
Q6UXB8	Peptidase inhibitor 16 OS=Homo sapiens GN=PI16 PE=1 SV=1 - [PI16_HUMAN]	1.08735	1.5465	0.282843	0.712811	0.241917	1.42226	0.703104	-1.42226	Peptidase inhibitor 16
Q96JD2	Amyloid lambda 6 light chain variable region NEG (Fragment) OS=Homo sapiens PE=2 SV=1 - [Q96JD2_HUMAN]	1.2252	1.65401	0.445755	0.419374	0.242131	1.34999	0.740745	-1.34999	Amyloid lambda 6 light chain variable region NEG (Fragment)
P29508	Serpin B3 OS=Homo sapiens GN=SERPINB3 PE=1 SV=2 - [SPB3_HUMAN]	0.776316	9.43361	0.518067	1.77198	0.242638	12.1518	0.0822926	-12.1518	Serpin B3
A6XND8	Proline-rich acidic protein 1 OS=Homo sapiens PE=2 SV=1 - [A6XND8_HUMAN]	0.52879	0.708657	0.385427	0.0352339	0.244249	1.34015	0.746185	-1.34015	Proline-rich acidic protein 1
Q9HB00	Desmocollin 1, isoform CRA_b OS=Homo sapiens GN=DSC1 PE=2 SV=1 - [Q9HB00_HUMAN]	0.906584	1.19669	0.347434	0.438554	0.244371	1.32	0.757577	-1.32	Desmocollin 1, isoform CRA_b
A0N5G5	Rheumatoid factor D5 light chain (Fragment) OS=Homo sapiens GN=V<kappa>3 PE=2 SV=1 - [A0N5G5_HUMAN]	1.20808	0.515205	1.63155	0.63023	0.253984	0.426465	2.34486	2.34486	Rheumatoid factor D5 light chain (Fragment)
Q02413	Desmoglein-1 OS=Homo sapiens GN=DSG1 PE=1 SV=2 - [DSG1_HUMAN]	1.25196	1.49622	0.348959	0.338597	0.256319	1.1951	0.836751	-1.1951	Desmoglein-1
P35908	Keratin, type II cytoskeletal 2 epidermal OS=Homo sapiens GN=KRT2 PE=1 SV=2 - [K22E_HUMAN]	0.901686	1.50637	0.447361	0.791754	0.2576	1.67062	0.598581	-1.67062	Keratin, type II cytoskeletal 2 epidermal
Q0ZCF6	Immunglobulin heavy chain variable region (Fragment) OS=Homo sapiens PE=4 SV=1 - [Q0ZCF6_HUMAN]	0.742714	1.55195	0.818224	1.01241	0.259098	2.08956	0.478569	-2.08956	Immunglobulin heavy chain variable region (Fragment)
Q5TCJ4	Lamin A/C OS=Homo sapiens GN=LMNA PE=2 SV=1 - [Q5TCJ4_HUMAN]	1.88645	1.18741	0.46152	0.129169	0.259119	0.629439	1.58872	1.58872	Lamin A/C
Q8NBJ4	Golgi membrane protein 1 OS=Homo sapiens GN=GOLM1 PE=1 SV=1 - [GOLM1_HUMAN]	0.89041	1.23809	0.457964	0.625008	0.261821	1.39048	0.719177	-1.39048	Golgi membrane protein 1
P01023	Alpha-2-macroglobulin OS=Homo sapiens GN=A2M PE=1 SV=3 - [A2MG_HUMAN]	1.54269	1.11141	0.648775	0.606821	0.262653	0.720437	1.38805	1.38805	Alpha-2-macroglobulin
Q9UQC1	Heat shock protein 72 (Fragment) OS=Homo sapiens GN=HSP70-1 PE=3 SV=1 - [Q9UQC1_HUMAN]	1.17564	2.72226	0.238318	0.895892	0.266238	2.31555	0.431863	-2.31555	Heat shock protein 72 (Fragment)
P08603	Complement factor H OS=Homo sapiens GN=CFH PE=1 SV=4 - [CFAH_HUMAN]	1.3505	1.10073	0.41559	0.476123	0.266891	0.815051	1.22692	1.22692	Complement factor H
P15169	Carboxypeptidase N catalytic chain OS=Homo sapiens GN=CPN1 PE=1 SV=1 - [CBPN_HUMAN]	1.34022	1.07613	0.37724	0.452924	0.267434	0.802949	1.24541	1.24541	Carboxypeptidase N catalytic chain
P31947	14-3-3 protein sigma OS=Homo sapiens GN=SFN PE=1 SV=1 - [1433S_HUMAN]	0.933757	52.7144	0.216555	1.26857	0.267771	56.4542	0.0177135	-56.4542	14-3-3 protein sigma
B4E1B3	cDNA FLJ53950, highly similar to Angiotensinogen OS=Homo sapiens PE=2 SV=1 - [B4E1B3_HUMAN]	1.69	1.04359	1.20678	0.426234	0.267852	0.617507	1.61941	1.61941	cDNA FLJ53950, highly similar to Angiotensinogen
Q8N1N4	Keratin, type II cytoskeletal 78 OS=Homo sapiens GN=KRT78 PE=2 SV=2 - [K2C78_HUMAN]	1.16532	1.43131	0.428007	0.404071	0.268884	1.22826	0.81416	-1.22826	Keratin, type II cytoskeletal 78
F8VXL2	Dynein light chain 1, cytoplasmic OS=Homo sapiens GN=DYNLL1 PE=4 SV=1 - [F8VXL2_HUMAN]	2.52419	0.779577	1.00146	0.483079	0.270017	0.308842	3.2379	3.2379	Dynein light chain 1, cytoplasmic
P01024	Complement C3 OS=Homo sapiens GN=C3 PE=1 SV=2 - [CO3_HUMAN]	1.56125	1.13801	0.62789	0.595773	0.270334	0.728914	1.3719	1.3719	Complement C3
Q5D862	Filaggrin-2 OS=Homo sapiens GN=FLG2 PE=1 SV=1 - [FILA2_HUMAN]	1.0823	2.08918	1.20771	1.23498	0.271255	1.93031	0.518051	-1.93031	Filaggrin-2
B7ZMD7	Amylase, alpha 1A (Salivary) OS=Homo sapiens GN=AMY1A PE=2 SV=1 - [B7ZMD7_HUMAN]	1.64339	2.43222	0.853691	0.766017	0.272125	1.48001	0.675673	-1.48001	Amylase, alpha 1A (Salivary)
D3DTX7	Collagen, type I, alpha 1, isoform CRA_a OS=Homo sapiens GN=COL1A1 PE=4 SV=1 - [D3DTX7_HUMAN]	1.98872	3.77416	1.01645	0.506409	0.272132	1.89778	0.526931	-1.89778	Collagen, type I, alpha 1, isoform CRA_a
Q5T749	Keratinocyte proline-rich protein OS=Homo sapiens GN=KPRP PE=1 SV=1 - [KPRP_HUMAN]	0.979822	4.38522	0.295743	1.33308	0.276632	4.47553	0.223437	-4.47553	Keratinocyte proline-rich protein
B4E1I8	cDNA FLJ54228, highly similar to Leucine-rich alpha-2-glycoprotein OS=Homo sapiens PE=2 SV=1 - [B4E1I8_HUMAN]	1.17349	0.867925	0.681193	0.444449	0.278445	0.739607	1.35207	1.35207	cDNA FLJ54228, highly similar to Leucine-rich alpha-2-glycoprotein
P05109	Protein S100-A8 OS=Homo sapiens GN=S100A8 PE=1 SV=1 - [S10A8_HUMAN]	1.13072	2.38318	0.463005	1.47969	0.281633	2.10766	0.474459	-2.10766	Protein S100-A8
D6RA08	Complement C1q subcomponent subunit B (Fragment) OS=Homo sapiens GN=C1QB PE=4 SV=1 - [D6RA08_HUMAN]	1.28196	1.13501	0.264115	0.197554	0.282283	0.885368	1.12947	1.12947	Complement C1q subcomponent subunit B (Fragment)
Q86VG7	Uncharacterized protein OS=Homo sapiens PE=2 SV=1 - [Q86VG7_HUMAN]	9.49909	2.03368	1.10148	0.92818	0.285419	0.214092	4.67089	4.67089	Uncharacterized protein
H6VRF8	Keratin 1 OS=Homo sapiens GN=KRT1 PE=3 SV=1 - [H6VRF8_HUMAN]	0.952343	1.42888	0.512715	0.753091	0.286904	1.50038	0.666496	-1.50038	Keratin 1
B2R5G8	Serum amyloid A protein OS=Homo sapiens PE=2 SV=1 - [B2R5G8_HUMAN]	0.989227	0.844027	0.191923	0.22588	0.290429	0.853219	1.17203	1.17203	Serum amyloid A protein
A2BHY8	Tenascin XB (Fragment) OS=Homo sapiens GN=TNXB PE=4 SV=1 - [A2BHY8_HUMAN]	1.04792	0.943421	0.155381	0.226131	0.292122	0.900277	1.11077	1.11077	Tenascin XB (Fragment)
C9JB55	Serotransferrin (Fragment) OS=Homo sapiens GN=TF PE=4 SV=1 - [C9JB55_HUMAN]	1.21954	0.940179	0.452594	0.462155	0.293121	0.770927	1.29714	1.29714	Serotransferrin (Fragment)
A8K050	cDNA FLJ75376, highly similar to Homo sapiens peptidoglycan recognition protein L (PGLYRP) mRNA OS=Homo sapiens PE=2 SV=1 - [A8K050_HUMAN]	1.12077	0.996869	0.205693	0.288587	0.293277	0.889446	1.1243	1.1243	cDNA FLJ75376, highly similar to Homo sapiens peptidoglycan recognition protein L (PGLYRP) mRNA
I3UJJ7	Angiotensin I converting enzyme peptidyl-dipeptidase A 1 transcript variant OS=Homo sapiens GN=ACE PE=2 SV=1 - [I3UJJ7_HUMAN]	1.16906	0.635522	0.909793	0.427494	0.293416	0.543617	1.83953	1.83953	Angiotensin I converting enzyme peptidyl-dipeptidase A 1 transcript variant
H0YN28	Annexin (Fragment) OS=Homo sapiens GN=ANXA2 PE=3 SV=1 - [H0YN28_HUMAN]	1.06432	3.79273	0.544386	1.36606	0.293439	3.56351	0.280622	-3.56351	Annexin (Fragment)
P01031	Complement C5 OS=Homo sapiens GN=C5 PE=1 SV=4 - [CO5_HUMAN]	1.63597	1.20448	0.701979	0.75753	0.294638	0.736248	1.35824	1.35824	Complement C5
P15924	Desmoplakin OS=Homo sapiens GN=DSP PE=1 SV=3 - [DESP_HUMAN]	1.16441	2.74887	0.308543	1.38196	0.294803	2.36074	0.423596	-2.36074	Desmoplakin
B7Z9A0	cDNA FLJ56212, highly similar to Gelsolin OS=Homo sapiens PE=2 SV=1 - [B7Z9A0_HUMAN]	3.10572	4.39063	0.409698	0.241596	0.296104	1.41373	0.707351	-1.41373	cDNA FLJ56212, highly similar to Gelsolin
P07738	Bisphosphoglycerate mutase OS=Homo sapiens GN=BPGM PE=1 SV=2 - [PMGE_HUMAN]	0.999861	2.24568	0.350771	1.02098	0.297543	2.24599	0.445237	-2.24599	Bisphosphoglycerate mutase
H0Y9C7	Glycosylasparaginase alpha chain (Fragment) OS=Homo sapiens GN=AGA PE=4 SV=1 - [H0Y9C7_HUMAN]	0.987035	1.19143	0.245935	0.102353	0.297949	1.20708	0.828443	-1.20708	Glycosylasparaginase alpha chain (Fragment)
Q7Z7M8	UDP-GlcNAc:betaGal beta-1,3-N-acetylglucosaminyltransferase 8 OS=Homo sapiens GN=B3GNT8 PE=1 SV=1 - [B3GN8_HUMAN]	1.03791	0.335765	0.185151	0.854506	0.29946	0.323501	3.09118	3.09118	UDP-GlcNAc:betaGal beta-1,3-N-acetylglucosaminyltransferase 8
A0N5G1	Rheumatoid factor C6 light chain (Fragment) OS=Homo sapiens GN=V<kappa>1 PE=2 SV=1 - [A0N5G1_HUMAN]	1.01262	1.22589	0.208468	0.404766	0.29949	1.21062	0.826025	-1.21062	Rheumatoid factor C6 light chain (Fragment)
B4E2N4	Ribonucleotide reductase M2 B (TP53 inducible), isoform CRA_c OS=Homo sapiens GN=RRM2B PE=2 SV=1 - [B4E2N4_HUMAN]	0.803893	1.00551	0.32771	0.0355566	0.300599	1.2508	0.799486	-1.2508	Ribonucleotide reductase M2 B (TP53 inducible), isoform CRA_c
P02652	Apolipoprotein A-II OS=Homo sapiens GN=APOA2 PE=1 SV=1 - [APOA2_HUMAN]	0.989591	0.857694	0.345474	0.634813	0.300688	0.866715	1.15378	1.15378	Apolipoprotein A-II
Q5FBE1	Coagulation factor IX OS=Homo sapiens GN=F9 PE=2 SV=1 - [Q5FBE1_HUMAN]	1.04992	0.981229	0.119566	0.163786	0.303695	0.934578	1.07	1.07	Coagulation factor IX
A2J1M5	Rheumatoid factor RF-IP4 (Fragment) OS=Homo sapiens PE=1 SV=1 - [A2J1M5_HUMAN]	0.925729	1.03536	0.250111	0.0745199	0.304882	1.11843	0.89411	-1.11843	Rheumatoid factor RF-IP4 (Fragment)
P05160	Coagulation factor XIII B chain OS=Homo sapiens GN=F13B PE=1 SV=3 - [F13B_HUMAN]	1.47086	1.14224	0.526688	0.525146	0.305321	0.776585	1.28769	1.28769	Coagulation factor XIII B chain
B2R686	Trans-golgi network protein 2, isoform CRA_a OS=Homo sapiens GN=TGOLN2 PE=2 SV=1 - [B2R686_HUMAN]	0.582293	0.942212	0.413698	0.398186	0.307178	1.61811	0.618006	-1.61811	Trans-golgi network protein 2, isoform CRA_a
P36955	Pigment epithelium-derived factor OS=Homo sapiens GN=SERPINF1 PE=1 SV=4 - [PEDF_HUMAN]	1.00649	0.912516	0.183457	0.208238	0.309459	0.906635	1.10298	1.10298	Pigment epithelium-derived factor
B4DNT6	cDNA FLJ53631, highly similar to Intercellular adhesion molecule 1 OS=Homo sapiens PE=2 SV=1 - [B4DNT6_HUMAN]	0.969427	1.91085	0.150605	0.474976	0.311427	1.97112	0.507327	-1.97112	cDNA FLJ53631, highly similar to Intercellular adhesion molecule 1
P54289	Voltage-dependent calcium channel subunit alpha-2/delta-1 OS=Homo sapiens GN=CACNA2D1 PE=1 SV=3 - [CA2D1_HUMAN]	0.740178	5.93645	0.208568	1.67584	0.311581	8.02031	0.124683	-8.02031	Voltage-dependent calcium channel subunit alpha-2/delta-1
B4DEA7	cDNA FLJ58131, highly similar to Secretogranin-1 OS=Homo sapiens PE=2 SV=1 - [B4DEA7_HUMAN]	3.07056	1.1275	0.915808	0.336754	0.312502	0.367198	2.72333	2.72333	cDNA FLJ58131, highly similar to Secretogranin-1
P04080	Cystatin-B OS=Homo sapiens GN=CSTB PE=1 SV=2 - [CYTB_HUMAN]	2.02177	2.48701	0.306057	0.00772377	0.314806	1.23012	0.812932	-1.23012	Cystatin-B
Q59EE6	Latent transforming growth factor beta binding protein 2 variant (Fragment) OS=Homo sapiens PE=2 SV=1 - [Q59EE6_HUMAN]	1.23888	0.950941	0.107546	0.227267	0.315602	0.767582	1.30279	1.30279	Latent transforming growth factor beta binding protein 2 variant (Fragment)
C0JYY2	Apolipoprotein B (Including Ag(X) antigen) OS=Homo sapiens GN=APOB PE=4 SV=1 - [C0JYY2_HUMAN]	1.13493	0.944322	0.368286	0.509045	0.31672	0.832056	1.20184	1.20184	Apolipoprotein B (Including Ag(X) antigen)
Q7Z2U7	Putative uncharacterized protein OS=Homo sapiens PE=1 SV=1 - [Q7Z2U7_HUMAN]	0.871287	1.03463	0.34088	0.351098	0.317522	1.18748	0.842121	-1.18748	Putative uncharacterized protein
P78386	Keratin, type II cuticular Hb5 OS=Homo sapiens GN=KRT85 PE=1 SV=1 - [KRT85_HUMAN]	2.95272	0.746504	1.19456	0.362804	0.320643	0.252819	3.9554	3.9554	Keratin, type II cuticular Hb5
O76013	Keratin, type I cuticular Ha6 OS=Homo sapiens GN=KRT36 PE=1 SV=1 - [KRT36_HUMAN]	3.2818	1.04328	0.976603	0.00556392	0.326254	0.317899	3.14566	3.14566	Keratin, type I cuticular Ha6
B2R7D2	cDNA, FLJ93389, highly similar to Homo sapiens multiple inositol polyphosphate histidine phosphatase, 1 (MINPP1), mRNA OS=Homo sapiens PE=2 SV=1 - [B2R7D2_HUMAN]	0.963332	1.60558	0.170128	0.736627	0.328135	1.66669	0.599991	-1.66669	cDNA, FLJ93389, highly similar to Homo sapiens multiple inositol polyphosphate histidine phosphatase, 1 (MINPP1), mRNA
H0YLC7	Fumarylacetoacetase (Fragment) OS=Homo sapiens GN=FAH PE=4 SV=1 - [H0YLC7_HUMAN]	0.640852	1.25412	0.154306	0.495808	0.330177	1.95695	0.510999	-1.95695	Fumarylacetoacetase (Fragment)
B1AHL4	Fibulin 1 OS=Homo sapiens GN=FBLN1 PE=4 SV=1 - [B1AHL4_HUMAN]	1.0136	2.81991	0.1331	1.77438	0.331992	2.78208	0.359443	-2.78208	Fibulin 1
H0YLF3	Beta-2-microglobulin form pI 5.3 (Fragment) OS=Homo sapiens GN=B2M PE=3 SV=1 - [H0YLF3_HUMAN]	1.05281	1.22116	0.455674	0.365524	0.333475	1.15991	0.862139	-1.15991	Beta-2-microglobulin form pI 5.3 (Fragment)
P01854	Ig epsilon chain C region OS=Homo sapiens GN=IGHE PE=1 SV=1 - [IGHE_HUMAN]	1.11794	3.31063	0.571048	1.57412	0.335133	2.96137	0.337681	-2.96137	Ig epsilon chain C region
B4DRF2	cDNA FLJ58124, highly similar to Complement factor I (EC 3.4.21.45) OS=Homo sapiens PE=2 SV=1 - [B4DRF2_HUMAN]	1.04853	0.925897	0.175307	0.387624	0.336257	0.883039	1.13245	1.13245	cDNA FLJ58124, highly similar to Complement factor I (EC 3.4.21.45)
B4E2Z3	cDNA FLJ54090, highly similar to 4F2 cell-surface antigen heavy chain OS=Homo sapiens PE=2 SV=1 - [B4E2Z3_HUMAN]	1.04447	1.22131	0.434514	0.441429	0.339779	1.16931	0.855206	-1.16931	cDNA FLJ54090, highly similar to 4F2 cell-surface antigen heavy chain
P01011	Alpha-1-antichymotrypsin OS=Homo sapiens GN=SERPINA3 PE=1 SV=2 - [AACT_HUMAN]	1.10984	0.900204	0.53394	0.422938	0.344538	0.811112	1.23288	1.23288	Alpha-1-antichymotrypsin
P01009	Alpha-1-antitrypsin OS=Homo sapiens GN=SERPINA1 PE=1 SV=3 - [A1AT_HUMAN]	1.16524	0.89044	0.783299	0.699753	0.346666	0.764172	1.30861	1.30861	Alpha-1-antitrypsin
B3KXI7	cDNA FLJ45477 fis, clone BRSTN2018692, moderately similar to Complement C1q tumor necrosis factor-relatedprotein 3 OS=Homo sapiens PE=4 SV=1 - [B3KXI7_HUMAN]	1.00724	0.835376	0.251198	0.0770349	0.348824	0.829372	1.20573	1.20573	cDNA FLJ45477 fis, clone BRSTN2018692, moderately similar to Complement C1q tumor necrosis factor-relatedprotein 3
B1Q3B3	Ferritin (Fragment) OS=Homo sapiens GN=FTL PE=3 SV=1 - [B1Q3B3_HUMAN]	0.757031	1.00844	0.176308	0.264863	0.351581	1.3321	0.750696	-1.3321	Ferritin (Fragment)
B7WP84	Plexin domain-containing protein 2 OS=Homo sapiens GN=PLXDC2 PE=4 SV=1 - [B7WP84_HUMAN]	1.03978	0.799966	0.472262	0.585473	0.351844	0.769361	1.29978	1.29978	Plexin domain-containing protein 2
D3DSP9	Fibrinogen-like 1, isoform CRA_d OS=Homo sapiens GN=FGL1 PE=4 SV=1 - [D3DSP9_HUMAN]	1.45515	0.607527	0.566357	0.820334	0.352625	0.417502	2.3952	2.3952	Fibrinogen-like 1, isoform CRA_d
Q04695	Keratin, type I cytoskeletal 17 OS=Homo sapiens GN=KRT17 PE=1 SV=2 - [K1C17_HUMAN]	1.04585	1.75339	0.584279	0.839598	0.355782	1.67652	0.596474	-1.67652	Keratin, type I cytoskeletal 17
A8K9J7	Histone H2B OS=Homo sapiens PE=2 SV=1 - [A8K9J7_HUMAN]	5.87418	0.867108	1.37617	0.152072	0.359704	0.147613	6.77445	6.77445	Histone H2B
P0DJI8	Serum amyloid A-1 protein OS=Homo sapiens GN=SAA1 PE=1 SV=1 - [SAA1_HUMAN]	0.998904	0.709379	0.549737	0.71283	0.36041	0.710157	1.40814	1.40814	Serum amyloid A-1 protein
A2VDG3	CSF1R protein (Fragment) OS=Homo sapiens GN=CSF1R PE=2 SV=1 - [A2VDG3_HUMAN]	0.959386	1.18319	0.1515	0.544518	0.360928	1.23328	0.810847	-1.23328	CSF1R protein (Fragment)
Q8NAJ6	cDNA FLJ35251 fis, clone PROST2003635, weakly similar to MULTIFUNCTIONAL AMINOACYL-TRNA SYNTHETASE OS=Homo sapiens PE=2 SV=1 - [Q8NAJ6_HUMAN]	3.74384	1.46798	0.996392	0.306237	0.362148	0.392105	2.55033	2.55033	cDNA FLJ35251 fis, clone PROST2003635, weakly similar to MULTIFUNCTIONAL AMINOACYL-TRNA SYNTHETASE
G8JLA8	Transforming growth factor-beta-induced protein ig-h3 OS=Homo sapiens GN=TGFBI PE=4 SV=1 - [G8JLA8_HUMAN]	1.21868	1.60214	0.29654	0.547407	0.36322	1.31465	0.760659	-1.31465	Transforming growth factor-beta-induced protein ig-h3
H0YMM4	Interferon-stimulated gene 20 kDa protein (Fragment) OS=Homo sapiens GN=ISG20 PE=4 SV=1 - [H0YMM4_HUMAN]	1.50718	1.17255	0.631855	0.649315	0.364882	0.777977	1.28539	1.28539	Interferon-stimulated gene 20 kDa protein (Fragment)
P19827	Inter-alpha-trypsin inhibitor heavy chain H1 OS=Homo sapiens GN=ITIH1 PE=1 SV=3 - [ITIH1_HUMAN]	1.30646	1.13934	0.297722	0.299426	0.36604	0.872086	1.14668	1.14668	Inter-alpha-trypsin inhibitor heavy chain H1
A2J423	Anti-Mpl scFv (Fragment) OS=Homo sapiens PE=2 SV=1 - [A2J423_HUMAN]	1.07525	1.53163	0.817653	0.322899	0.366528	1.42444	0.702029	-1.42444	Anti-Mpl scFv (Fragment)
Q670S4	Hemoglobin Lepore-Baltimore (Fragment) OS=Homo sapiens PE=2 SV=1 - [Q670S4_HUMAN]	1.51289	0.496209	1.10927	0.338684	0.368176	0.327988	3.04889	3.04889	Hemoglobin Lepore-Baltimore (Fragment)
F5H6S5	Complement C1r subcomponent-like protein (Fragment) OS=Homo sapiens GN=C1RL PE=4 SV=1 - [F5H6S5_HUMAN]	0.798332	0.660164	0.26343	0.316258	0.369335	0.82693	1.20929	1.20929	Complement C1r subcomponent-like protein (Fragment)
P10909	Clusterin OS=Homo sapiens GN=CLU PE=1 SV=1 - [CLUS_HUMAN]	1.01675	0.900044	0.313229	0.341133	0.369924	0.885215	1.12967	1.12967	Clusterin
B4E351	Insulin-like growth factor-binding protein 4 OS=Homo sapiens GN=IGFBP4 PE=2 SV=1 - [B4E351_HUMAN]	1.00138	1.06637	0.22362	0.143962	0.370538	1.06489	0.939061	-1.06489	Insulin-like growth factor-binding protein 4
P36980	Complement factor H-related protein 2 OS=Homo sapiens GN=CFHR2 PE=1 SV=1 - [FHR2_HUMAN]	1.07873	0.879914	0.379531	0.451625	0.371247	0.815694	1.22595	1.22595	Complement factor H-related protein 2
O75106	Retina-specific copper amine oxidase OS=Homo sapiens GN=AOC2 PE=1 SV=2 - [AOC2_HUMAN]	1.0654	1.19074	0.454635	0.271673	0.371617	1.11765	0.894738	-1.11765	Retina-specific copper amine oxidase
A1L4H1	Soluble scavenger receptor cysteine-rich domain-containing protein SSC5D OS=Homo sapiens GN=SSC5D PE=2 SV=3 - [SRCRL_HUMAN]	0.997151	2.06233	0.284439	0.983122	0.372512	2.06822	0.483507	-2.06822	Soluble scavenger receptor cysteine-rich domain-containing protein SSC5D
P01611	Ig kappa chain V-I region Wes OS=Homo sapiens PE=1 SV=1 - [KV119_HUMAN]	1.46463	2.04419	0.710586	0.701593	0.372785	1.39571	0.716482	-1.39571	Ig kappa chain V-I region Wes
B4DSC8	cDNA FLJ53181, highly similar to Probable global transcription activator SNF2L2 (EC 3.6.1.-) (Fragment) OS=Homo sapiens PE=2 SV=1 - [B4DSC8_HUMAN]	1.16337	5.01376	0.153372	0.936365	0.375777	4.30967	0.232037	-4.30967	cDNA FLJ53181, highly similar to Probable global transcription activator SNF2L2 (EC 3.6.1.-) (Fragment)
C9J386	Histone H2A OS=Homo sapiens GN=H2AFV PE=3 SV=1 - [C9J386_HUMAN]	4.51385	1.12745	1.03772	0.263442	0.376876	0.249776	4.00359	4.00359	Histone H2A
J3KPN6	Involucrin OS=Homo sapiens GN=IVL PE=4 SV=1 - [J3KPN6_HUMAN]	1.1225	26.4491	0.0888878	1.28867	0.377567	23.5627	0.04244	-23.5627	Involucrin
F8WBH8	MAGUK p55 subfamily member 4 OS=Homo sapiens GN=MPP4 PE=4 SV=1 - [F8WBH8_HUMAN]	0.660309	1.19945	1.13818	0.710259	0.377808	1.8165	0.55051	-1.8165	MAGUK p55 subfamily member 4
B2R950	cDNA, FLJ94213, highly similar to Homo sapiens pregnancy-zone protein (PZP), mRNA OS=Homo sapiens PE=2 SV=1 - [B2R950_HUMAN]	1.1356	0.755616	0.813114	0.330826	0.37803	0.665391	1.50288	1.50288	cDNA, FLJ94213, highly similar to Homo sapiens pregnancy-zone protein (PZP), mRNA
H2B4M3	LILRA3 protein OS=Homo sapiens GN=LILRA3 PE=4 SV=1 - [H2B4M3_HUMAN]	0.316909	0.482672	1.40143	0.685754	0.379525	1.52306	0.656573	-1.52306	LILRA3 protein
B2R8P6	cDNA, FLJ94000, highly similar to Homo sapiens solute carrier family 27 (fatty acid transporter),member 6 (SLC27A6), mRNA OS=Homo sapiens PE=2 SV=1 - [B2R8P6_HUMAN]	1.9232	1.00735	0.78296	0.0397498	0.383234	0.52379	1.90916	1.90916	cDNA, FLJ94000, highly similar to Homo sapiens solute carrier family 27 (fatty acid transporter),member 6 (SLC27A6), mRNA
E9PGR5	Ecto-ADP-ribosyltransferase 3 (Fragment) OS=Homo sapiens GN=ART3 PE=4 SV=1 - [E9PGR5_HUMAN]	1.21005	1.32758	0.150403	0.0178975	0.385248	1.09713	0.911472	-1.09713	Ecto-ADP-ribosyltransferase 3 (Fragment)
B3KX75	cDNA FLJ44930 fis, clone BRAMY3015549, highly similar to Neural cell adhesion molecule L1-like protein (Fragment) OS=Homo sapiens PE=2 SV=1 - [B3KX75_HUMAN]	1.02436	1.15038	0.577803	0.365954	0.389013	1.12302	0.890458	-1.12302	cDNA FLJ44930 fis, clone BRAMY3015549, highly similar to Neural cell adhesion molecule L1-like protein (Fragment)
B7Z1F8	cDNA FLJ53025, highly similar to Complement C4-B OS=Homo sapiens PE=2 SV=1 - [B7Z1F8_HUMAN]	1.16445	0.927825	0.550954	0.413926	0.390816	0.796793	1.25503	1.25503	cDNA FLJ53025, highly similar to Complement C4-B
B4DID5	Transaldolase 1, isoform CRA_c OS=Homo sapiens GN=TALDO1 PE=2 SV=1 - [B4DID5_HUMAN]	1.10866	2.03158	0.156359	0.914608	0.39317	1.83247	0.545712	-1.83247	Transaldolase 1, isoform CRA_c
C9J8S2	Retinoic acid receptor responder protein 2 (Fragment) OS=Homo sapiens GN=RARRES2 PE=4 SV=1 - [C9J8S2_HUMAN]	1.46373	0.881065	0.348005	0.565547	0.393452	0.601932	1.66132	1.66132	Retinoic acid receptor responder protein 2 (Fragment)
P15144	Aminopeptidase N OS=Homo sapiens GN=ANPEP PE=1 SV=4 - [AMPN_HUMAN]	1.12129	1.22098	0.593903	0.263842	0.394648	1.0889	0.918359	-1.0889	Aminopeptidase N
P01767	Ig heavy chain V-III region BUT OS=Homo sapiens PE=1 SV=1 - [HV306_HUMAN]	0.966944	0.874306	0.11862	0.0983905	0.395228	0.904195	1.10596	1.10596	Ig heavy chain V-III region BUT
P01625	Ig kappa chain V-IV region Len OS=Homo sapiens PE=1 SV=2 - [KV402_HUMAN]	0.982575	1.09113	0.258834	0.257403	0.39737	1.11048	0.900508	-1.11048	Ig kappa chain V-IV region Len
B2R815	cDNA, FLJ93695, highly similar to Homo sapiens serpin peptidase inhibitor, clade A (alpha-1 antiproteinase, antitrypsin), member 4 (SERPINA4), mRNA OS=Homo sapiens PE=2 SV=1 - [B2R815_HUMAN]	1.11889	1.02046	0.169446	0.337816	0.397415	0.912033	1.09645	1.09645	cDNA, FLJ93695, highly similar to Homo sapiens serpin peptidase inhibitor, clade A (alpha-1 antiproteinase, antitrypsin), member 4 (SERPINA4), mRNA
Q9UL82	Myosin-reactive immunoglobulin light chain variable region (Fragment) OS=Homo sapiens PE=2 SV=1 - [Q9UL82_HUMAN]	0.535074	0.744299	0.66079	0.327257	0.399145	1.39102	0.718897	-1.39102	Myosin-reactive immunoglobulin light chain variable region (Fragment)
A2RTY6	Inter-alpha (Globulin) inhibitor H2 OS=Homo sapiens GN=ITIH2 PE=2 SV=1 - [A2RTY6_HUMAN]	1.30667	1.11544	0.455957	0.526265	0.400048	0.85365	1.17144	1.17144	Inter-alpha (Globulin) inhibitor H2
Q5EFE5	Anti-RhD monoclonal T125 gamma1 heavy chain OS=Homo sapiens PE=2 SV=1 - [Q5EFE5_HUMAN]	1.3979	1.01388	0.547258	0.546939	0.401091	0.725288	1.37876	1.37876	Anti-RhD monoclonal T125 gamma1 heavy chain
P01612	Ig kappa chain V-I region Mev OS=Homo sapiens PE=1 SV=1 - [KV120_HUMAN]	0.544391	0.731635	0.152863	0.302914	0.401423	1.34395	0.744074	-1.34395	Ig kappa chain V-I region Mev
Q68D20	Protein PMS2CL OS=Homo sapiens GN=PMS2CL PE=1 SV=1 - [PMS2L_HUMAN]	0.905848	1.3408	0.137342	0.377454	0.401523	1.48016	0.675604	-1.48016	Protein PMS2CL
F4MHP3	Ubiquitously transcribed tetratricopeptide repeat protein Y-linked transcript variant 146 OS=Homo sapiens GN=UTY PE=2 SV=1 - [F4MHP3_HUMAN]	1.24788	0.772156	0.0975152	0.561079	0.40515	0.618774	1.6161	1.6161	Ubiquitously transcribed tetratricopeptide repeat protein Y-linked transcript variant 146
Q4G0K7	GPR116 protein (Fragment) OS=Homo sapiens GN=GPR116 PE=2 SV=1 - [Q4G0K7_HUMAN]	2.5967	3.56466	0.598136	0.218729	0.405308	1.37276	0.728457	-1.37276	GPR116 protein (Fragment)
P22792	Carboxypeptidase N subunit 2 OS=Homo sapiens GN=CPN2 PE=1 SV=3 - [CPN2_HUMAN]	1.03841	0.921934	0.382818	0.491252	0.407726	0.887832	1.12634	1.12634	Carboxypeptidase N subunit 2
P02745	Complement C1q subcomponent subunit A OS=Homo sapiens GN=C1QA PE=1 SV=2 - [C1QA_HUMAN]	1.86136	1.1521	0.225292	0.573501	0.408928	0.618953	1.61563	1.61563	Complement C1q subcomponent subunit A
O95479	GDH/6PGL endoplasmic bifunctional protein OS=Homo sapiens GN=H6PD PE=1 SV=2 - [G6PE_HUMAN]	0.992758	1.24474	0.264303	0.37634	0.409859	1.25382	0.797563	-1.25382	GDH/6PGL endoplasmic bifunctional protein
P07360	Complement component C8 gamma chain OS=Homo sapiens GN=C8G PE=1 SV=3 - [CO8G_HUMAN]	1.3861	1.18058	0.424545	0.423338	0.412262	0.851729	1.17408	1.17408	Complement component C8 gamma chain
Q4G0W3	COL14A1 protein OS=Homo sapiens GN=COL14A1 PE=2 SV=1 - [Q4G0W3_HUMAN]	1.25389	0.439508	0.219875	1.23096	0.414904	0.350514	2.85295	2.85295	COL14A1 protein
Q7Z2E8	Rearranged Vl3l gene segment (Fragment) OS=Homo sapiens GN=VL3L PE=2 SV=1 - [Q7Z2E8_HUMAN]	0.985857	0.847846	0.347656	0.241728	0.415628	0.86001	1.16278	1.16278	Rearranged Vl3l gene segment (Fragment)
P01880	Ig delta chain C region OS=Homo sapiens GN=IGHD PE=1 SV=2 - [IGHD_HUMAN]	1.18059	1.43434	0.665278	0.588623	0.422838	1.21494	0.823086	-1.21494	Ig delta chain C region
Q0KKI6	Immunoblobulin light chain (Fragment) OS=Homo sapiens PE=2 SV=1 - [Q0KKI6_HUMAN]	0.861792	1.61461	0.317784	1.13334	0.427742	1.87355	0.533748	-1.87355	Immunoblobulin light chain (Fragment)
P01597	Ig kappa chain V-I region DEE OS=Homo sapiens PE=1 SV=1 - [KV105_HUMAN]	1.15723	1.39957	0.312076	0.498066	0.429356	1.20941	0.826847	-1.20941	Ig kappa chain V-I region DEE
P01871	Ig mu chain C region OS=Homo sapiens GN=IGHM PE=1 SV=3 - [IGHM_HUMAN]	0.905391	1.11358	0.410222	0.5385	0.430191	1.22994	0.813049	-1.22994	Ig mu chain C region
P08519	Apolipoprotein(a) OS=Homo sapiens GN=LPA PE=1 SV=1 - [APOA_HUMAN]	0.975309	0.515303	1.20682	0.449999	0.434099	0.528349	1.89269	1.89269	Apolipoprotein(a)
B7Z5D8	Triosephosphate isomerase OS=Homo sapiens GN=TPI1 PE=2 SV=1 - [B7Z5D8_HUMAN]	1.1362	1.37883	0.575143	0.512132	0.436972	1.21355	0.824029	-1.21355	Triosephosphate isomerase
P06702	Protein S100-A9 OS=Homo sapiens GN=S100A9 PE=1 SV=1 - [S10A9_HUMAN]	1.09441	1.7585	0.781666	1.21754	0.440326	1.6068	0.622354	-1.6068	Protein S100-A9
B4E1C4	cDNA FLJ51179, highly similar to Vitamin K-dependent protein C (EC 3.4.21.69) OS=Homo sapiens PE=2 SV=1 - [B4E1C4_HUMAN]	0.88345	0.757266	0.4948	0.337362	0.441328	0.857169	1.16663	1.16663	cDNA FLJ51179, highly similar to Vitamin K-dependent protein C (EC 3.4.21.69)
B4DX19	cDNA FLJ57644, highly similar to Serum paraoxonase/arylesterase 1 (EC 3.1.1.2) OS=Homo sapiens PE=2 SV=1 - [B4DX19_HUMAN]	1.04986	0.934826	0.30337	0.517955	0.442133	0.890427	1.12306	1.12306	cDNA FLJ57644, highly similar to Serum paraoxonase/arylesterase 1 (EC 3.1.1.2)
P19652	Alpha-1-acid glycoprotein 2 OS=Homo sapiens GN=ORM2 PE=1 SV=2 - [A1AG2_HUMAN]	1.06889	0.910483	0.488959	0.379678	0.445075	0.851805	1.17398	1.17398	Alpha-1-acid glycoprotein 2
F8WDX4	Complement factor H OS=Homo sapiens GN=CFH PE=4 SV=1 - [F8WDX4_HUMAN]	1.29849	1.09774	0.225992	0.170502	0.447315	0.845394	1.18288	1.18288	Complement factor H
P00747	Plasminogen OS=Homo sapiens GN=PLG PE=1 SV=2 - [PLMN_HUMAN]	1.29982	1.14797	0.32498	0.356624	0.448647	0.883177	1.13228	1.13228	Plasminogen
Q53QW0	Putative uncharacterized protein MERTK (Fragment) OS=Homo sapiens GN=MERTK PE=2 SV=1 - [Q53QW0_HUMAN]	1.51095	1.32329	0.21256	0.0634196	0.448652	0.875804	1.14181	1.14181	Putative uncharacterized protein MERTK (Fragment)
P35527	Keratin, type I cytoskeletal 9 OS=Homo sapiens GN=KRT9 PE=1 SV=3 - [K1C9_HUMAN]	1.21453	1.61283	0.886082	0.931757	0.450173	1.32795	0.753043	-1.32795	Keratin, type I cytoskeletal 9
B4DTB1	cDNA FLJ52936, weakly similar to Tropomyosin alpha-4 chain OS=Homo sapiens PE=2 SV=1 - [B4DTB1_HUMAN]	1.63505	1.17701	0.401119	0.207818	0.453365	0.719865	1.38915	1.38915	cDNA FLJ52936, weakly similar to Tropomyosin alpha-4 chain
J3QKR4	Intercellular adhesion molecule 2 OS=Homo sapiens GN=ICAM2 PE=4 SV=1 - [J3QKR4_HUMAN]	1.848	1.39355	0.41957	0.022847	0.455517	0.754087	1.32611	1.32611	Intercellular adhesion molecule 2
A2N2G5	VH87-2 protein (Fragment) OS=Homo sapiens GN=VH87-2 PE=2 SV=1 - [A2N2G5_HUMAN]	0.768834	0.595251	0.228168	0.340959	0.457532	0.774226	1.29161	1.29161	VH87-2 protein (Fragment)
P02747	Complement C1q subcomponent subunit C OS=Homo sapiens GN=C1QC PE=1 SV=3 - [C1QC_HUMAN]	1.09437	1.41934	0.213698	0.59589	0.457578	1.29695	0.771041	-1.29695	Complement C1q subcomponent subunit C
B2R6W1	cDNA, FLJ93143, highly similar to Homo sapiens complement component 7 (C7), mRNA OS=Homo sapiens PE=2 SV=1 - [B2R6W1_HUMAN]	1.57599	1.26689	0.548875	0.370073	0.457957	0.80387	1.24398	1.24398	cDNA, FLJ93143, highly similar to Homo sapiens complement component 7 (C7), mRNA
C4AMA3	Keratin, type I cuticular Ha4 OS=Homo sapiens GN=KRT34 PE=3 SV=1 - [C4AMA3_HUMAN]	1.79435	1.06944	0.537611	0.321316	0.45854	0.596006	1.67784	1.67784	Keratin, type I cuticular Ha4
H0YAE5	Matrix metalloproteinase-23, soluble form (Fragment) OS=Homo sapiens GN=MMP23B PE=4 SV=1 - [H0YAE5_HUMAN]	2.54676	1.56446	0.669449	0.126601	0.458767	0.614293	1.62789	1.62789	Matrix metalloproteinase-23, soluble form (Fragment)
P01824	Ig heavy chain V-II region WAH OS=Homo sapiens PE=1 SV=1 - [HV206_HUMAN]	1.11385	1.36218	0.644192	0.572382	0.461538	1.22295	0.817693	-1.22295	Ig heavy chain V-II region WAH
F8VYK9	Insulin-like growth factor-binding protein 6 OS=Homo sapiens GN=IGFBP6 PE=4 SV=1 - [F8VYK9_HUMAN]	1.02692	1.65082	0.24898	1.13826	0.462385	1.60754	0.622067	-1.60754	Insulin-like growth factor-binding protein 6
P47929	Galectin-7 OS=Homo sapiens GN=LGALS7 PE=1 SV=2 - [LEG7_HUMAN]	1.65662	1.90781	0.145258	0.181809	0.466589	1.15163	0.868332	-1.15163	Galectin-7
F8VXV5	Transcription factor E2F7 (Fragment) OS=Homo sapiens GN=E2F7 PE=4 SV=1 - [F8VXV5_HUMAN]	0.856349	0.633639	0.483256	0.154695	0.467088	0.73993	1.35148	1.35148	Transcription factor E2F7 (Fragment)
F5GXJ9	CD166 antigen OS=Homo sapiens GN=ALCAM PE=4 SV=1 - [F5GXJ9_HUMAN]	0.942521	0.790302	0.246817	0.460776	0.467735	0.838498	1.19261	1.19261	CD166 antigen
A8K2W6	cDNA FLJ76248, highly similar to Homo sapiens phospholipase A2, group VII (platelet-activating factor acetylhydrolase, plasma) (PLA2G7), mRNA OS=Homo sapiens PE=2 SV=1 - [A8K2W6_HUMAN]	1.09562	1.19074	0.375792	0.153997	0.474973	1.08682	0.920114	-1.08682	cDNA FLJ76248, highly similar to Homo sapiens phospholipase A2, group VII (platelet-activating factor acetylhydrolase, plasma) (PLA2G7), mRNA
E5RI06	Glutathione reductase, mitochondrial (Fragment) OS=Homo sapiens GN=GSR PE=4 SV=1 - [E5RI06_HUMAN]	1.45076	1.06245	0.174375	0.463442	0.475854	0.732339	1.36549	1.36549	Glutathione reductase, mitochondrial (Fragment)
P01776	Ig heavy chain V-III region WAS OS=Homo sapiens PE=1 SV=1 - [HV315_HUMAN]	0.963494	0.809423	0.338512	0.390481	0.475917	0.840091	1.19035	1.19035	Ig heavy chain V-III region WAS
Q14476	G-gamma-hemoglobin gene from Greek HPFH mutant, . (Fragment) OS=Homo sapiens PE=2 SV=1 - [Q14476_HUMAN]	2.19749	0.951342	1.0423	0.240058	0.478219	0.432921	2.30989	2.30989	G-gamma-hemoglobin gene from Greek HPFH mutant, . (Fragment)
Q14515	SPARC-like protein 1 OS=Homo sapiens GN=SPARCL1 PE=1 SV=2 - [SPRL1_HUMAN]	1.29011	1.43307	0.572223	0.30216	0.478648	1.11081	0.900242	-1.11081	SPARC-like protein 1
P02766	Transthyretin OS=Homo sapiens GN=TTR PE=1 SV=1 - [TTHY_HUMAN]	1.41692	1.33667	0.308262	0.578147	0.480126	0.943359	1.06004	1.06004	Transthyretin
Q86TT1	Full-length cDNA clone CS0DD006YL02 of Neuroblastoma of Homo sapiens (human) OS=Homo sapiens PE=2 SV=1 - [Q86TT1_HUMAN]	1.65722	1.29713	0.915251	0.944828	0.481181	0.78271	1.27761	1.27761	Full-length cDNA clone CS0DD006YL02 of Neuroblastoma of Homo sapiens (human)
D3DUU0	CD163 antigen, isoform CRA_a OS=Homo sapiens GN=CD163 PE=4 SV=1 - [D3DUU0_HUMAN]	1.04292	1.11078	0.229955	0.188557	0.481232	1.06507	0.938907	-1.06507	CD163 antigen, isoform CRA_a
B2R582	cDNA, FLJ92374, highly similar to Homo sapiens C-type lectin domain family 3, member B (CLEC3B), mRNA OS=Homo sapiens PE=2 SV=1 - [B2R582_HUMAN]	1.00759	1.04142	0.232777	0.103051	0.481776	1.03357	0.967516	-1.03357	cDNA, FLJ92374, highly similar to Homo sapiens C-type lectin domain family 3, member B (CLEC3B), mRNA
B4E1B2	cDNA FLJ53691, highly similar to Serotransferrin OS=Homo sapiens PE=2 SV=1 - [B4E1B2_HUMAN]	1.30543	1.15887	0.42374	0.491419	0.487513	0.88773	1.12647	1.12647	cDNA FLJ53691, highly similar to Serotransferrin
P48740	Mannan-binding lectin serine protease 1 OS=Homo sapiens GN=MASP1 PE=1 SV=3 - [MASP1_HUMAN]	1.01695	1.07344	0.144507	0.169776	0.488528	1.05554	0.947381	-1.05554	Mannan-binding lectin serine protease 1
P04220	Ig mu heavy chain disease protein OS=Homo sapiens PE=1 SV=1 - [MUCB_HUMAN]	0.965839	1.16808	0.592416	0.666148	0.493372	1.20939	0.826862	-1.20939	Ig mu heavy chain disease protein
P02768	Serum albumin OS=Homo sapiens GN=ALB PE=1 SV=2 - [ALBU_HUMAN]	1.17961	1.08295	0.284323	0.349945	0.501515	0.918056	1.08926	1.08926	Serum albumin
B2R8I2	cDNA, FLJ93914, highly similar to Homo sapiens histidine-rich glycoprotein (HRG), mRNA OS=Homo sapiens PE=2 SV=1 - [B2R8I2_HUMAN]	0.869549	1.16197	0.839447	0.799483	0.502576	1.33629	0.748341	-1.33629	cDNA, FLJ93914, highly similar to Homo sapiens histidine-rich glycoprotein (HRG), mRNA
A0A5A4	V_segment translation product (Fragment) OS=Homo sapiens GN=TCRBV23S1A2T PE=4 SV=1 - [A0A5A4_HUMAN]	0.584998	0.7157	0.538916	0.191315	0.504427	1.22342	0.817379	-1.22342	V_segment translation product (Fragment)
E9PEP6	Neuropilin-1 OS=Homo sapiens GN=NRP1 PE=4 SV=2 - [E9PEP6_HUMAN]	1.65719	1.58061	0.465022	0.721672	0.504462	0.953793	1.04845	1.04845	Neuropilin-1
H0YMR1	Semaphorin-4B (Fragment) OS=Homo sapiens GN=SEMA4B PE=4 SV=1 - [H0YMR1_HUMAN]	0.834172	0.657447	0.377447	0.130719	0.505019	0.788144	1.2688	1.2688	Semaphorin-4B (Fragment)
A6XND0	Insulin-like growth factor binding protein 3 OS=Homo sapiens PE=2 SV=1 - [A6XND0_HUMAN]	0.99877	1.02233	0.596546	0.25955	0.505183	1.02359	0.976952	-1.02359	Insulin-like growth factor binding protein 3
O43866	CD5 antigen-like OS=Homo sapiens GN=CD5L PE=1 SV=1 - [CD5L_HUMAN]	0.896883	1.01585	0.386491	0.384688	0.505191	1.13265	0.882888	-1.13265	CD5 antigen-like
P22891	Vitamin K-dependent protein Z OS=Homo sapiens GN=PROZ PE=1 SV=2 - [PROZ_HUMAN]	2.04812	1.3661	1.19892	0.854988	0.506955	0.667001	1.49925	1.49925	Vitamin K-dependent protein Z
P05546	Heparin cofactor 2 OS=Homo sapiens GN=SERPIND1 PE=1 SV=3 - [HEP2_HUMAN]	1.0423	0.962124	0.239879	0.324846	0.509331	0.923078	1.08333	1.08333	Heparin cofactor 2
Q96JD0	Amyloid lambda 6 light chain variable region SAR (Fragment) OS=Homo sapiens PE=1 SV=1 - [Q96JD0_HUMAN]	1.13677	1.25671	0.331526	0.333945	0.510539	1.10551	0.904558	-1.10551	Amyloid lambda 6 light chain variable region SAR (Fragment)
B7ZAS5	cDNA, FLJ79289, highly similar to Extracellular matrix protein 1 OS=Homo sapiens PE=2 SV=1 - [B7ZAS5_HUMAN]	1.27641	1.35894	0.396218	0.206056	0.511771	1.06466	0.939264	-1.06466	cDNA, FLJ79289, highly similar to Extracellular matrix protein 1
B4DGI0	cDNA FLJ51832, highly similar to N-acetyllactosaminide beta-1,3-N-acetylglucosaminyltransferase (EC 2.4.1.149) OS=Homo sapiens PE=2 SV=1 - [B4DGI0_HUMAN]	1.67074	1.10988	0.652948	0.194233	0.512564	0.664303	1.50534	1.50534	cDNA FLJ51832, highly similar to N-acetyllactosaminide beta-1,3-N-acetylglucosaminyltransferase (EC 2.4.1.149)
B4DVE1	cDNA FLJ53478, highly similar to Galectin-3-binding protein OS=Homo sapiens PE=2 SV=1 - [B4DVE1_HUMAN]	0.803634	0.754676	0.216957	0.303906	0.51608	0.939079	1.06487	1.06487	cDNA FLJ53478, highly similar to Galectin-3-binding protein
P20851	C4b-binding protein beta chain OS=Homo sapiens GN=C4BPB PE=1 SV=1 - [C4BPB_HUMAN]	1.10418	0.858753	0.811438	0.429452	0.517886	0.777728	1.2858	1.2858	C4b-binding protein beta chain
B4DHR1	cDNA FLJ53009, highly similar to Calreticulin OS=Homo sapiens PE=2 SV=1 - [B4DHR1_HUMAN]	1.08101	0.886804	0.207929	0.315595	0.523375	0.820349	1.21899	1.21899	cDNA FLJ53009, highly similar to Calreticulin
P23470	Receptor-type tyrosine-protein phosphatase gamma OS=Homo sapiens GN=PTPRG PE=1 SV=4 - [PTPRG_HUMAN]	0.912511	0.970963	0.495494	0.315119	0.524143	1.06406	0.9398	-1.06406	Receptor-type tyrosine-protein phosphatase gamma
F8VV32	Lysozyme C OS=Homo sapiens GN=LYZ PE=3 SV=1 - [F8VV32_HUMAN]	0.975364	1.0196	0.10966	0.0112714	0.525754	1.04536	0.956611	-1.04536	Lysozyme C
I0B0K8	Truncated profilaggrin OS=Homo sapiens GN=FLG PE=3 SV=1 - [I0B0K8_HUMAN]	1.10702	1.94361	0.779898	1.11871	0.526504	1.75572	0.569569	-1.75572	Truncated profilaggrin
Q96S96	Phosphatidylethanolamine-binding protein 4 OS=Homo sapiens GN=PEBP4 PE=1 SV=3 - [PEBP4_HUMAN]	1.15249	1.02099	0.393783	0.582086	0.526595	0.885905	1.12879	1.12879	Phosphatidylethanolamine-binding protein 4
H7BYH4	Superoxide dismutase [Cu-Zn] OS=Homo sapiens GN=SOD1 PE=3 SV=1 - [H7BYH4_HUMAN]	0.93907	0.988724	0.424494	0.0987086	0.527531	1.05288	0.949779	-1.05288	Superoxide dismutase [Cu-Zn]
B4E3S6	cDNA FLJ58413, highly similar to Complement component C7 OS=Homo sapiens PE=2 SV=1 - [B4E3S6_HUMAN]	1.02626	0.877935	0.500625	0.69985	0.532066	0.855467	1.16895	1.16895	cDNA FLJ58413, highly similar to Complement component C7
B2RAN2	cDNA, FLJ95014, highly similar to Homo sapiens vanin 1 (VNN1), mRNA OS=Homo sapiens PE=2 SV=1 - [B2RAN2_HUMAN]	0.972788	1.23142	0.357628	0.361026	0.533643	1.26586	0.789976	-1.26586	cDNA, FLJ95014, highly similar to Homo sapiens vanin 1 (VNN1), mRNA
P06727	Apolipoprotein A-IV OS=Homo sapiens GN=APOA4 PE=1 SV=3 - [APOA4_HUMAN]	1.0083	0.882484	0.367497	0.341877	0.534729	0.875221	1.14257	1.14257	Apolipoprotein A-IV
A9X7H1	Eukaryotic translation elongation factor 1 alpha (Fragment) OS=Homo sapiens PE=2 SV=1 - [A9X7H1_HUMAN]	1.8829	8.55097	0.782508	1.71219	0.538382	4.54138	0.220198	-4.54138	Eukaryotic translation elongation factor 1 alpha (Fragment)
B4E2T8	Calnexin OS=Homo sapiens GN=CANX PE=2 SV=1 - [B4E2T8_HUMAN]	0.363896	33.5828	0.705773	1.4048	0.538593	92.287	0.0108358	-92.287	Calnexin
E5RHL3	Fatty acid desaturase 2 OS=Homo sapiens GN=FADS2 PE=4 SV=1 - [E5RHL3_HUMAN]	0.741409	0.405213	0.659414	1.16731	0.539767	0.546544	1.82968	1.82968	Fatty acid desaturase 2
P07998	Ribonuclease pancreatic OS=Homo sapiens GN=RNASE1 PE=1 SV=4 - [RNAS1_HUMAN]	2.39835	1.55309	0.565449	0.576928	0.540966	0.647568	1.54424	1.54424	Ribonuclease pancreatic
A6NCN2	Keratin-81-like protein KRT121P OS=Homo sapiens GN=KRT121P PE=5 SV=4 - [K121P_HUMAN]	4.72054	0.668096	1.53398	0.360921	0.548067	0.141529	7.06567	7.06567	Keratin-81-like protein KRT121P
C9JW52	Insulin-like growth factor-binding protein 2 (Fragment) OS=Homo sapiens GN=IGFBP2 PE=4 SV=1 - [C9JW52_HUMAN]	1.06385	1.44828	0.494959	0.736681	0.549451	1.36136	0.734561	-1.36136	Insulin-like growth factor-binding protein 2 (Fragment)
I3L0A1	Cysteine-rich secretory protein 3 (Fragment) OS=Homo sapiens GN=CRISP3 PE=4 SV=1 - [I3L0A1_HUMAN]	0.965396	1.12943	0.298913	0.411396	0.551311	1.16991	0.854767	-1.16991	Cysteine-rich secretory protein 3 (Fragment)
Q584P1	Putative uncharacterized protein PCYOX1 (Fragment) OS=Homo sapiens GN=PCYOX1 PE=2 SV=1 - [Q584P1_HUMAN]	1.00026	1.02016	0.560861	0.243069	0.551321	1.01989	0.980497	-1.01989	Putative uncharacterized protein PCYOX1 (Fragment)
B2R773	cDNA, FLJ93312, highly similar to Homo sapiens adipose most abundant gene transcript 1 (APM1), mRNA OS=Homo sapiens PE=2 SV=1 - [B2R773_HUMAN]	1.24312	1.07042	0.508207	0.463736	0.551776	0.861079	1.16133	1.16133	cDNA, FLJ93312, highly similar to Homo sapiens adipose most abundant gene transcript 1 (APM1), mRNA
P80723	Brain acid soluble protein 1 OS=Homo sapiens GN=BASP1 PE=1 SV=2 - [BASP1_HUMAN]	1.10538	1.22445	0.992445	0.615479	0.553443	1.10772	0.902753	-1.10772	Brain acid soluble protein 1
P08294	Extracellular superoxide dismutase [Cu-Zn] OS=Homo sapiens GN=SOD3 PE=1 SV=2 - [SODE_HUMAN]	1.23148	1.38991	0.365193	0.345312	0.555991	1.12865	0.886014	-1.12865	Extracellular superoxide dismutase [Cu-Zn]
D6REX5	Selenoprotein P (Fragment) OS=Homo sapiens GN=SEPP1 PE=4 SV=1 - [D6REX5_HUMAN]	0.671583	0.743003	0.393782	0.0298236	0.55661	1.10634	0.903877	-1.10634	Selenoprotein P (Fragment)
A8MTN3	Putative keratin-associated protein ENSP00000381495 OS=Homo sapiens PE=3 SV=2 - [KRA2X_HUMAN]	12.0098	0.987726	1.52445	0.102992	0.560644	0.0822431	12.1591	12.1591	Putative keratin-associated protein ENSP00000381495
Q9HCC1	Single chain Fv (Fragment) OS=Homo sapiens PE=1 SV=1 - [Q9HCC1_HUMAN]	1.02782	0.922495	0.516265	0.726386	0.561661	0.897528	1.11417	1.11417	Single chain Fv (Fragment)
Q8NEJ1	Putative uncharacterized protein OS=Homo sapiens PE=2 SV=1 - [Q8NEJ1_HUMAN]	0.931926	1.0285	0.818696	0.0187478	0.561906	1.10362	0.906105	-1.10362	Putative uncharacterized protein
P02656	Apolipoprotein C-III OS=Homo sapiens GN=APOC3 PE=1 SV=1 - [APOC3_HUMAN]	0.981818	0.991167	0.432576	0.0481642	0.562235	1.00952	0.990568	-1.00952	Apolipoprotein C-III
P03950	Angiogenin OS=Homo sapiens GN=ANG PE=1 SV=1 - [ANGI_HUMAN]	0.900582	0.792142	0.236343	0.142792	0.564931	0.879589	1.13689	1.13689	Angiogenin
Q0ZCH4	Immunglobulin heavy chain variable region (Fragment) OS=Homo sapiens PE=4 SV=1 - [Q0ZCH4_HUMAN]	0.97445	1.25395	0.284966	0.58142	0.565091	1.28683	0.777104	-1.28683	Immunglobulin heavy chain variable region (Fragment)
A8MWK3	Cadherin-2 OS=Homo sapiens GN=CDH2 PE=2 SV=1 - [A8MWK3_HUMAN]	0.958736	0.850879	0.236525	0.131111	0.568026	0.887501	1.12676	1.12676	Cadherin-2
P01008	Antithrombin-III OS=Homo sapiens GN=SERPINC1 PE=1 SV=1 - [ANT3_HUMAN]	1.03636	0.929541	0.577216	0.479897	0.568908	0.896925	1.11492	1.11492	Antithrombin-III
B4DW08	cDNA FLJ50886, highly similar to Aconitate hydratase, mitochondrial(EC 4.2.1.3) OS=Homo sapiens PE=2 SV=1 - [B4DW08_HUMAN]	0.864748	0.968524	0.0815838	0.189834	0.571294	1.12001	0.892851	-1.12001	cDNA FLJ50886, highly similar to Aconitate hydratase, mitochondrial(EC 4.2.1.3)
Q7Z379	Putative uncharacterized protein DKFZp686K04218 (Fragment) OS=Homo sapiens GN=DKFZp686K04218 PE=1 SV=1 - [Q7Z379_HUMAN]	1.21577	1.28601	0.438144	0.72242	0.571727	1.05778	0.94538	-1.05778	Putative uncharacterized protein DKFZp686K04218 (Fragment)
H0YBF3	Tripartite motif-containing protein 35 (Fragment) OS=Homo sapiens GN=TRIM35 PE=4 SV=1 - [H0YBF3_HUMAN]	0.701317	0.75202	0.91061	0.0227962	0.571791	1.0723	0.932577	-1.0723	Tripartite motif-containing protein 35 (Fragment)
C9JFL5	Actin, gamma-enteric smooth muscle (Fragment) OS=Homo sapiens GN=ACTG2 PE=3 SV=1 - [C9JFL5_HUMAN]	0.843472	0.61439	0.0436558	0.815682	0.574873	0.728406	1.37286	1.37286	Actin, gamma-enteric smooth muscle (Fragment)
E9PQ40	Fibroblast growth factor receptor 1 (Fragment) OS=Homo sapiens GN=FGFR1 PE=4 SV=1 - [E9PQ40_HUMAN]	0.616262	0.675251	0.265395	0.136075	0.577213	1.09572	0.912641	-1.09572	Fibroblast growth factor receptor 1 (Fragment)
J3KR70	Peroxisomal testis-specific protein 1 (Fragment) OS=Homo sapiens GN=PXT1 PE=4 SV=1 - [J3KR70_HUMAN]	0.713433	0.724925	0.975857	0.735108	0.579168	1.01611	0.984147	-1.01611	Peroxisomal testis-specific protein 1 (Fragment)
B4DQA0	cDNA FLJ57560, highly similar to L-selectin OS=Homo sapiens PE=2 SV=1 - [B4DQA0_HUMAN]	1.08281	1.12173	0.956775	0.545825	0.588492	1.03595	0.965301	-1.03595	cDNA FLJ57560, highly similar to L-selectin
Q8N9Z4	HCG2013121, isoform CRA_d OS=Homo sapiens GN=hCG_2013121 PE=2 SV=1 - [Q8N9Z4_HUMAN]	1.7429	0.60961	1.22309	0.11493	0.589964	0.349768	2.85904	2.85904	HCG2013121, isoform CRA_d
B7Z832	cDNA FLJ51409, highly similar to Thrombospondin-4 OS=Homo sapiens PE=2 SV=1 - [B7Z832_HUMAN]	1.54316	1.31331	0.716053	0.789401	0.590832	0.85105	1.17502	1.17502	cDNA FLJ51409, highly similar to Thrombospondin-4
O00187	Mannan-binding lectin serine protease 2 OS=Homo sapiens GN=MASP2 PE=1 SV=4 - [MASP2_HUMAN]	0.951968	4.86626	0.204931	1.21986	0.594431	5.11179	0.195626	-5.11179	Mannan-binding lectin serine protease 2
B4E1H9	cDNA FLJ53125, highly similar to Phosphoglycerate kinase 1 (EC 2.7.2.3) OS=Homo sapiens PE=2 SV=1 - [B4E1H9_HUMAN]	1.23908	1.06016	0.217701	0.307744	0.596267	0.855603	1.16877	1.16877	cDNA FLJ53125, highly similar to Phosphoglycerate kinase 1 (EC 2.7.2.3)
P00734	Prothrombin OS=Homo sapiens GN=F2 PE=1 SV=2 - [THRB_HUMAN]	0.998275	0.947906	0.224329	0.256928	0.597104	0.949544	1.05314	1.05314	Prothrombin
Q7Z7M0	Multiple epidermal growth factor-like domains protein 8 OS=Homo sapiens GN=MEGF8 PE=1 SV=2 - [MEGF8_HUMAN]	1.35123	1.52961	0.267411	0.232417	0.601233	1.13202	0.883378	-1.13202	Multiple epidermal growth factor-like domains protein 8
P01034	Cystatin-C OS=Homo sapiens GN=CST3 PE=1 SV=1 - [CYTC_HUMAN]	1.23269	1.14579	0.289378	0.256922	0.603043	0.929509	1.07584	1.07584	Cystatin-C
D6RD17	Immunoglobulin J chain (Fragment) OS=Homo sapiens GN=IGJ PE=4 SV=1 - [D6RD17_HUMAN]	1.47726	0.821081	1.90737	0.847314	0.604056	0.555814	1.79916	1.79916	Immunoglobulin J chain (Fragment)
A0M8Q6	Ig lambda-7 chain C region OS=Homo sapiens GN=IGLC7 PE=1 SV=2 - [LAC7_HUMAN]	1.08864	1.22173	0.515339	0.674889	0.604883	1.12225	0.891069	-1.12225	Ig lambda-7 chain C region
A2J1N6	Rheumatoid factor RF-ET9 (Fragment) OS=Homo sapiens PE=2 SV=1 - [A2J1N6_HUMAN]	1.11921	1.48748	0.521931	0.678146	0.607446	1.32905	0.752419	-1.32905	Rheumatoid factor RF-ET9 (Fragment)
Q12860	Contactin-1 OS=Homo sapiens GN=CNTN1 PE=1 SV=1 - [CNTN1_HUMAN]	1.69371	1.44757	0.426511	0.214923	0.608378	0.854675	1.17004	1.17004	Contactin-1
Q5NV80	V3-2 protein (Fragment) OS=Homo sapiens GN=IGLV7-43 PE=4 SV=1 - [Q5NV80_HUMAN]	1.15904	1.0789	0.261423	0.297803	0.609363	0.930853	1.07428	1.07428	V3-2 protein (Fragment)
H3BMF9	Semaphorin-7A (Fragment) OS=Homo sapiens GN=SEMA7A PE=4 SV=1 - [H3BMF9_HUMAN]	1.14304	1.95461	0.279735	0.737497	0.611686	1.71	0.584794	-1.71	Semaphorin-7A (Fragment)
F5GXC9	Latent-transforming growth factor beta-binding protein 4 OS=Homo sapiens GN=LTBP4 PE=4 SV=1 - [F5GXC9_HUMAN]	1.30809	1.47944	0.112862	0.230962	0.613597	1.131	0.884175	-1.131	Latent-transforming growth factor beta-binding protein 4
P01833	Polymeric immunoglobulin receptor OS=Homo sapiens GN=PIGR PE=1 SV=4 - [PIGR_HUMAN]	0.94042	1.03906	0.532506	0.482065	0.613659	1.10488	0.905072	-1.10488	Polymeric immunoglobulin receptor
C9J6K0	Secreted phosphoprotein 24 (Fragment) OS=Homo sapiens GN=SPP2 PE=4 SV=1 - [C9J6K0_HUMAN]	1.07861	1.42981	0.238511	0.903501	0.616203	1.3256	0.754377	-1.3256	Secreted phosphoprotein 24 (Fragment)
A5PKX5	MAN2A1 protein OS=Homo sapiens GN=MAN2A1 PE=2 SV=1 - [A5PKX5_HUMAN]	0.856827	0.998023	0.349435	0.304557	0.616306	1.16479	0.858525	-1.16479	MAN2A1 protein
Q8IZZ5	Coagulation factor XII-Mie OS=Homo sapiens PE=2 SV=1 - [Q8IZZ5_HUMAN]	1.23007	1.10489	0.375731	0.291785	0.616322	0.898231	1.1133	1.1133	Coagulation factor XII-Mie
Q04756	Hepatocyte growth factor activator OS=Homo sapiens GN=HGFAC PE=1 SV=1 - [HGFA_HUMAN]	1.06191	1.03235	0.121465	0.171922	0.622254	0.972162	1.02864	1.02864	Hepatocyte growth factor activator
B4E1N2	Insulin-like growth factor-binding protein 7 OS=Homo sapiens GN=IGFBP7 PE=2 SV=1 - [B4E1N2_HUMAN]	1.17044	1.05098	0.535453	0.460142	0.623664	0.897937	1.11366	1.11366	Insulin-like growth factor-binding protein 7
A5YAK2	Apolipoprotein C-IV OS=Homo sapiens GN=APOC4 PE=2 SV=1 - [A5YAK2_HUMAN]	0.874028	1.06064	0.219947	0.577673	0.625326	1.21351	0.824057	-1.21351	Apolipoprotein C-IV
C4AM86	Keratin, type I cuticular Ha5 OS=Homo sapiens GN=KRT35 PE=3 SV=1 - [C4AM86_HUMAN]	2.80025	2.19564	1.67464	0.792717	0.625538	0.784089	1.27537	1.27537	Keratin, type I cuticular Ha5
P25311	Zinc-alpha-2-glycoprotein OS=Homo sapiens GN=AZGP1 PE=1 SV=2 - [ZA2G_HUMAN]	1.12729	0.927182	0.80107	0.426273	0.625584	0.822484	1.21583	1.21583	Zinc-alpha-2-glycoprotein
B4DQ50	cDNA FLJ56823, highly similar to Protein-glutamine gamma-glutamyltransferase E (EC 2.3.2.13) OS=Homo sapiens PE=2 SV=1 - [B4DQ50_HUMAN]	0.728955	0.785795	0.219145	0.14192	0.628039	1.07798	0.927665	-1.07798	cDNA FLJ56823, highly similar to Protein-glutamine gamma-glutamyltransferase E (EC 2.3.2.13)
P09172	Dopamine beta-hydroxylase OS=Homo sapiens GN=DBH PE=1 SV=3 - [DOPO_HUMAN]	1.00877	1.03751	0.459382	0.294579	0.628156	1.02849	0.972302	-1.02849	Dopamine beta-hydroxylase
P25786	Proteasome subunit alpha type-1 OS=Homo sapiens GN=PSMA1 PE=1 SV=1 - [PSA1_HUMAN]	1.01867	1.08918	0.147671	0.134667	0.633913	1.06921	0.935269	-1.06921	Proteasome subunit alpha type-1
Q8NCL6	cDNA FLJ90170 fis, clone MAMMA1000370, highly similar to Ig alpha-1 chain C region OS=Homo sapiens PE=1 SV=1 - [Q8NCL6_HUMAN]	1.09864	0.995395	0.35039	0.369253	0.634995	0.906022	1.10373	1.10373	cDNA FLJ90170 fis, clone MAMMA1000370, highly similar to Ig alpha-1 chain C region
C9JXX4	Insulin-like growth factor-binding protein 5 (Fragment) OS=Homo sapiens GN=IGFBP5 PE=4 SV=1 - [C9JXX4_HUMAN]	1.18601	6.9479	0.171987	1.27381	0.637575	5.85823	0.1707	-5.85823	Insulin-like growth factor-binding protein 5 (Fragment)
Q0ZCI6	Immunglobulin heavy chain variable region (Fragment) OS=Homo sapiens PE=4 SV=1 - [Q0ZCI6_HUMAN]	0.957711	0.82014	0.354739	0.216774	0.638844	0.856354	1.16774	1.16774	Immunglobulin heavy chain variable region (Fragment)
P01613	Ig kappa chain V-I region Ni OS=Homo sapiens PE=1 SV=1 - [KV121_HUMAN]	1.27031	1.43513	0.402902	0.395596	0.64018	1.12975	0.885153	-1.12975	Ig kappa chain V-I region Ni
P03951	Coagulation factor XI OS=Homo sapiens GN=F11 PE=1 SV=1 - [FA11_HUMAN]	1.15793	1.09821	0.260392	0.271188	0.643149	0.948425	1.05438	1.05438	Coagulation factor XI
Q0ZCH9	Immunglobulin heavy chain variable region (Fragment) OS=Homo sapiens PE=4 SV=1 - [Q0ZCH9_HUMAN]	1.12715	1.08284	0.187688	0.354674	0.643202	0.960686	1.04092	1.04092	Immunglobulin heavy chain variable region (Fragment)
P22352	Glutathione peroxidase 3 OS=Homo sapiens GN=GPX3 PE=1 SV=2 - [GPX3_HUMAN]	1.14223	1.05964	0.287447	0.284535	0.643353	0.927697	1.07794	1.07794	Glutathione peroxidase 3
Q03591	Complement factor H-related protein 1 OS=Homo sapiens GN=CFHR1 PE=1 SV=2 - [FHR1_HUMAN]	1.49386	1.32415	0.569881	0.581006	0.643998	0.8864	1.12816	1.12816	Complement factor H-related protein 1
D3DP16	Fibrinogen gamma chain, isoform CRA_a OS=Homo sapiens GN=FGG PE=4 SV=1 - [D3DP16_HUMAN]	0.876907	0.842191	0.301158	0.609805	0.644316	0.960411	1.04122	1.04122	Fibrinogen gamma chain, isoform CRA_a
Q53H40	Endomucin variant (Fragment) OS=Homo sapiens PE=2 SV=1 - [Q53H40_HUMAN]	2.21021	1.36998	0.8671	0.0637707	0.646979	0.61984	1.61332	1.61332	Endomucin variant (Fragment)
Q5NV92	V5-6 protein (Fragment) OS=Homo sapiens GN=IGLV4-69 PE=4 SV=1 - [Q5NV92_HUMAN]	1.17125	1.35684	0.536856	0.604407	0.650069	1.15846	0.863217	-1.15846	V5-6 protein (Fragment)
Q6MZL2	Putative uncharacterized protein DKFZp686M0562 (Fragment) OS=Homo sapiens GN=DKFZp686M0562 PE=2 SV=1 - [Q6MZL2_HUMAN]	0.790723	0.791022	0.504115	0.335081	0.652304	1.00038	0.999621	-1.00038	Putative uncharacterized protein DKFZp686M0562 (Fragment)
A2N7P4	Immunoglobulin mu-chain D-J4-region (Fragment) OS=Homo sapiens GN=IGHM PE=4 SV=1 - [A2N7P4_HUMAN]	1.21537	1.17868	0.22513	0.420536	0.654102	0.969817	1.03112	1.03112	Immunoglobulin mu-chain D-J4-region (Fragment)
O00391	Sulfhydryl oxidase 1 OS=Homo sapiens GN=QSOX1 PE=1 SV=3 - [QSOX1_HUMAN]	1.06839	1.42659	0.23293	0.886676	0.656435	1.33527	0.748914	-1.33527	Sulfhydryl oxidase 1
A2J1N5	Rheumatoid factor RF-ET6 (Fragment) OS=Homo sapiens PE=2 SV=1 - [A2J1N5_HUMAN]	1.10937	1.06637	0.352557	0.572028	0.657577	0.96124	1.04032	1.04032	Rheumatoid factor RF-ET6 (Fragment)
P06317	Ig lambda chain V-VI region SUT OS=Homo sapiens PE=1 SV=1 - [LV603_HUMAN]	1.07266	1.10926	0.255579	0.211041	0.658877	1.03412	0.967001	-1.03412	Ig lambda chain V-VI region SUT
Q5NV86	V1-20 protein (Fragment) OS=Homo sapiens GN=IGLV10-54 PE=4 SV=1 - [Q5NV86_HUMAN]	1.19107	1.49578	0.957018	0.716083	0.661511	1.25583	0.796286	-1.25583	V1-20 protein (Fragment)
Q6N095	Putative uncharacterized protein DKFZp686K03196 OS=Homo sapiens GN=DKFZp686K03196 PE=1 SV=1 - [Q6N095_HUMAN]	2.01291	2.27801	0.707813	0.446125	0.662701	1.1317	0.883625	-1.1317	Putative uncharacterized protein DKFZp686K03196
Q9NZP8	Complement C1r subcomponent-like protein OS=Homo sapiens GN=C1RL PE=1 SV=2 - [C1RL_HUMAN]	1.01836	0.958935	0.30329	0.219646	0.671592	0.941648	1.06197	1.06197	Complement C1r subcomponent-like protein
P01780	Ig heavy chain V-III region JON OS=Homo sapiens PE=1 SV=1 - [HV319_HUMAN]	1.11734	1.58876	0.516176	0.811321	0.6733	1.42191	0.703281	-1.42191	Ig heavy chain V-III region JON
B3KQ34	cDNA FLJ32716 fis, clone TESTI2000808, highly similar to Contactin-4 OS=Homo sapiens PE=2 SV=1 - [B3KQ34_HUMAN]	1.26261	1.43739	0.258078	0.301001	0.67339	1.13843	0.878404	-1.13843	cDNA FLJ32716 fis, clone TESTI2000808, highly similar to Contactin-4
P11021	78 kDa glucose-regulated protein OS=Homo sapiens GN=HSPA5 PE=1 SV=2 - [GRP78_HUMAN]	0.919603	0.962756	0.429373	0.278715	0.674112	1.04693	0.955178	-1.04693	78 kDa glucose-regulated protein
A2KLM6	Immunolgoobulin heavy chain (Fragment) OS=Homo sapiens GN=IGVH PE=1 SV=1 - [A2KLM6_HUMAN]	1.19085	1.06504	0.494183	0.422509	0.677899	0.89435	1.11813	1.11813	Immunolgoobulin heavy chain (Fragment)
P43652	Afamin OS=Homo sapiens GN=AFM PE=1 SV=1 - [AFAM_HUMAN]	0.965978	1.12149	0.521171	0.514738	0.678418	1.16098	0.861338	-1.16098	Afamin
Q9Y5Y7	Lymphatic vessel endothelial hyaluronic acid receptor 1 OS=Homo sapiens GN=LYVE1 PE=1 SV=2 - [LYVE1_HUMAN]	0.95492	0.994085	0.142654	0.0774991	0.681893	1.04101	0.960602	-1.04101	Lymphatic vessel endothelial hyaluronic acid receptor 1
P02774	Vitamin D-binding protein OS=Homo sapiens GN=GC PE=1 SV=1 - [VTDB_HUMAN]	1.56468	1.10304	0.775852	0.704129	0.683389	0.704961	1.41852	1.41852	Vitamin D-binding protein
B2R701	cDNA, FLJ93202, Homo sapiens protease inhibitor 16 (PI16), mRNA OS=Homo sapiens PE=2 SV=1 - [B2R701_HUMAN]	1.27876	1.30746	0.251208	0.0832326	0.686382	1.02244	0.978053	-1.02244	cDNA, FLJ93202, Homo sapiens protease inhibitor 16 (PI16), mRNA
A2NKM6	NANUC-1 heavy chain (Fragment) OS=Homo sapiens PE=2 SV=1 - [A2NKM6_HUMAN]	0.898203	1.03737	0.244225	0.400615	0.687685	1.15494	0.865844	-1.15494	NANUC-1 heavy chain (Fragment)
H0YD13	CD44 antigen (Fragment) OS=Homo sapiens GN=CD44 PE=4 SV=1 - [H0YD13_HUMAN]	0.985965	0.907582	0.440798	0.346519	0.694616	0.920501	1.08636	1.08636	CD44 antigen (Fragment)
Q5NV82	V4-2 protein (Fragment) OS=Homo sapiens GN=IGLV5-45 PE=1 SV=1 - [Q5NV82_HUMAN]	1.10157	1.40488	0.499902	0.733118	0.694854	1.27535	0.784099	-1.27535	V4-2 protein (Fragment)
Q6P163	APOC2 protein OS=Homo sapiens GN=APOC2 PE=2 SV=1 - [Q6P163_HUMAN]	0.652657	0.752006	0.287724	0.383518	0.695457	1.15222	0.867889	-1.15222	APOC2 protein
B4DWL3	Lysosome-associated membrane glycoprotein 1 OS=Homo sapiens GN=LAMP1 PE=2 SV=1 - [B4DWL3_HUMAN]	1.09971	1.0015	0.328927	0.284935	0.698854	0.910693	1.09807	1.09807	Lysosome-associated membrane glycoprotein 1
Q1KLZ6	Signal transducer and activator of transcription 5A OS=Homo sapiens GN=STAT5A PE=2 SV=1 - [Q1KLZ6_HUMAN]	1.1077	1.02282	0.304068	0.255376	0.703979	0.923381	1.08298	1.08298	Signal transducer and activator of transcription 5A
A0PJA6	TF protein (Fragment) OS=Homo sapiens GN=TF PE=2 SV=1 - [A0PJA6_HUMAN]	1.16039	1.0922	0.123506	0.16914	0.705055	0.941242	1.06243	1.06243	TF protein (Fragment)
F4MHD6	Ubiquitously transcribed tetratricopeptide repeat protein Y-linked transcript variant 250 OS=Homo sapiens GN=UTY PE=2 SV=1 - [F4MHD6_HUMAN]	1.00118	1.20227	0.00203661	0.393934	0.705552	1.20086	0.832739	-1.20086	Ubiquitously transcribed tetratricopeptide repeat protein Y-linked transcript variant 250
P04196	Histidine-rich glycoprotein OS=Homo sapiens GN=HRG PE=1 SV=1 - [HRG_HUMAN]	1.09349	0.915128	0.790037	0.313618	0.706436	0.836891	1.1949	1.1949	Histidine-rich glycoprotein
Q7RTX0	Taste receptor type 1 member 3 OS=Homo sapiens GN=TAS1R3 PE=1 SV=2 - [TS1R3_HUMAN]	1.14503	1.18491	0.376908	0.274739	0.707249	1.03483	0.966346	-1.03483	Taste receptor type 1 member 3
P02751	Fibronectin OS=Homo sapiens GN=FN1 PE=1 SV=4 - [FINC_HUMAN]	1.22637	1.12305	0.484841	0.46095	0.709061	0.915751	1.092	1.092	Fibronectin
Q13201	Multimerin-1 OS=Homo sapiens GN=MMRN1 PE=1 SV=3 - [MMRN1_HUMAN]	1.04033	1.09425	0.612646	0.464172	0.709559	1.05183	0.950726	-1.05183	Multimerin-1
E9PGN5	Inter-alpha-trypsin inhibitor heavy chain H4 OS=Homo sapiens GN=ITIH4 PE=4 SV=1 - [E9PGN5_HUMAN]	1.65014	2.22635	0.749416	0.8873	0.710439	1.34919	0.741186	-1.34919	Inter-alpha-trypsin inhibitor heavy chain H4
A2J1M8	Rheumatoid factor RF-IP12 (Fragment) OS=Homo sapiens PE=2 SV=1 - [A2J1M8_HUMAN]	0.917381	1.05708	0.422918	0.528131	0.711235	1.15228	0.867847	-1.15228	Rheumatoid factor RF-IP12 (Fragment)
Q9UL85	Myosin-reactive immunoglobulin kappa chain variable region (Fragment) OS=Homo sapiens PE=1 SV=1 - [Q9UL85_HUMAN]	1.17652	1.2265	0.330917	0.270208	0.717417	1.04248	0.959252	-1.04248	Myosin-reactive immunoglobulin kappa chain variable region (Fragment)
B4DNS6	cDNA FLJ54278, highly similar to SPARC-like protein 1 OS=Homo sapiens PE=2 SV=1 - [B4DNS6_HUMAN]	2.29895	1.72041	0.661019	0.030361	0.717795	0.748347	1.33628	1.33628	cDNA FLJ54278, highly similar to SPARC-like protein 1
A3RKG7	Coagulation factor VII (Fragment) OS=Homo sapiens PE=2 SV=1 - [A3RKG7_HUMAN]	0.770988	1.14991	0.392535	1.05665	0.720201	1.49147	0.670478	-1.49147	Coagulation factor VII (Fragment)
B4DR57	cDNA FLJ60818, highly similar to Complement C3 OS=Homo sapiens PE=2 SV=1 - [B4DR57_HUMAN]	1.03018	0.941603	0.349852	0.328982	0.72099	0.914018	1.09407	1.09407	cDNA FLJ60818, highly similar to Complement C3
P02654	Apolipoprotein C-I OS=Homo sapiens GN=APOC1 PE=1 SV=1 - [APOC1_HUMAN]	0.820973	0.785275	0.389078	0.479965	0.722668	0.956516	1.04546	1.04546	Apolipoprotein C-I
Q8N1C0	CTNNA1 protein OS=Homo sapiens GN=CTNNA1 PE=2 SV=1 - [Q8N1C0_HUMAN]	2.93463	1.60911	0.979832	0.109948	0.722699	0.548317	1.82376	1.82376	CTNNA1 protein
B4DN75	cDNA FLJ60724, highly similar to Cartilage oligomeric matrix protein OS=Homo sapiens PE=2 SV=1 - [B4DN75_HUMAN]	1.11859	1.16554	0.219946	0.259371	0.725403	1.04198	0.959715	-1.04198	cDNA FLJ60724, highly similar to Cartilage oligomeric matrix protein
P00739	Haptoglobin-related protein OS=Homo sapiens GN=HPR PE=1 SV=2 - [HPTR_HUMAN]	0.778692	0.802136	0.271198	0.443073	0.727128	1.03011	0.970773	-1.03011	Haptoglobin-related protein
Q16610	Extracellular matrix protein 1 OS=Homo sapiens GN=ECM1 PE=1 SV=2 - [ECM1_HUMAN]	0.989995	1.09309	0.194244	0.437139	0.72773	1.10414	0.905686	-1.10414	Extracellular matrix protein 1
P33908	Mannosyl-oligosaccharide 1,2-alpha-mannosidase IA OS=Homo sapiens GN=MAN1A1 PE=1 SV=3 - [MA1A1_HUMAN]	1.13555	1.12414	0.201655	0.381477	0.729443	0.989949	1.01015	1.01015	Mannosyl-oligosaccharide 1,2-alpha-mannosidase IA
Q8TE63	Immunglobulin light chain variable region (Fragment) OS=Homo sapiens PE=1 SV=1 - [Q8TE63_HUMAN]	0.963904	0.83547	0.420422	0.817811	0.735506	0.866757	1.15373	1.15373	Immunglobulin light chain variable region (Fragment)
Q8N159	N-acetylglutamate synthase, mitochondrial OS=Homo sapiens GN=NAGS PE=1 SV=1 - [NAGS_HUMAN]	0.917875	1.12146	0.434647	0.533311	0.737585	1.2218	0.818465	-1.2218	N-acetylglutamate synthase, mitochondrial
D3JV41	Thrombocidin-2 antimicrobial variant (Fragment) OS=Homo sapiens PE=4 SV=1 - [D3JV41_HUMAN]	1.0215	1.278	0.39736	0.502203	0.740237	1.2511	0.799296	-1.2511	Thrombocidin-2 antimicrobial variant (Fragment)
Q6MZQ6	Putative uncharacterized protein DKFZp686G11190 OS=Homo sapiens GN=DKFZp686G11190 PE=1 SV=1 - [Q6MZQ6_HUMAN]	1.5245	1.30107	0.381327	0.075178	0.741041	0.853443	1.17172	1.17172	Putative uncharacterized protein DKFZp686G11190
P01036	Cystatin-S OS=Homo sapiens GN=CST4 PE=1 SV=3 - [CYTS_HUMAN]	1.38072	2.8912	0.801724	1.69813	0.743612	2.09397	0.477561	-2.09397	Cystatin-S
P07195	L-lactate dehydrogenase B chain OS=Homo sapiens GN=LDHB PE=1 SV=2 - [LDHB_HUMAN]	1.14006	1.19908	0.333873	0.277205	0.750998	1.05177	0.950779	-1.05177	L-lactate dehydrogenase B chain
Q8TES4	FLJ00119 protein (Fragment) OS=Homo sapiens GN=FLJ00119 PE=2 SV=1 - [Q8TES4_HUMAN]	0.824766	0.718404	0.389518	0.541421	0.751956	0.87104	1.14805	1.14805	FLJ00119 protein (Fragment)
E9PG08	Fetuin-B OS=Homo sapiens GN=FETUB PE=4 SV=1 - [E9PG08_HUMAN]	0.994448	0.944699	0.316527	0.240072	0.75777	0.949974	1.05266	1.05266	Fetuin-B
Q6LAM1	Heavy chain of factor I (Fragment) OS=Homo sapiens PE=2 SV=1 - [Q6LAM1_HUMAN]	1.11528	1.02551	0.570873	0.453201	0.758172	0.919509	1.08754	1.08754	Heavy chain of factor I (Fragment)
Q6UWP8	Suprabasin OS=Homo sapiens GN=SBSN PE=2 SV=1 - [SBSN_HUMAN]	0.664804	0.706381	0.339557	0.228389	0.758179	1.06254	0.941141	-1.06254	Suprabasin
B4DT65	cDNA FLJ58619, highly similar to YTH domain protein 1 OS=Homo sapiens PE=2 SV=1 - [B4DT65_HUMAN]	0.882961	0.911295	0.378997	0.0684366	0.760459	1.03209	0.968908	-1.03209	cDNA FLJ58619, highly similar to YTH domain protein 1
A2MYE1	A30 (Fragment) OS=Homo sapiens PE=4 SV=1 - [A2MYE1_HUMAN]	2.66477	2.77709	1.13302	0.999584	0.761917	1.04215	0.959556	-1.04215	A30 (Fragment)
H0YCG2	Lysosome-associated membrane glycoprotein 2 (Fragment) OS=Homo sapiens GN=LAMP2 PE=4 SV=1 - [H0YCG2_HUMAN]	1.11711	1.20174	0.679198	0.518897	0.763717	1.07576	0.929574	-1.07576	Lysosome-associated membrane glycoprotein 2 (Fragment)
G3GAU4	Anti-H1N1 influenza HA kappa chain variable region (Fragment) OS=Homo sapiens PE=2 SV=1 - [G3GAU4_HUMAN]	1.26064	1.16766	0.713051	0.445682	0.764746	0.926246	1.07963	1.07963	Anti-H1N1 influenza HA kappa chain variable region (Fragment)
B3KXZ9	cDNA FLJ46477 fis, clone THYMU3025118, highly similar to Cell surface glycoprotein MUC18 OS=Homo sapiens PE=2 SV=1 - [B3KXZ9_HUMAN]	1.02744	1.06247	0.483478	0.351317	0.76613	1.0341	0.967029	-1.0341	cDNA FLJ46477 fis, clone THYMU3025118, highly similar to Cell surface glycoprotein MUC18
P04004	Vitronectin OS=Homo sapiens GN=VTN PE=1 SV=1 - [VTNC_HUMAN]	1.04821	1.03225	0.108622	0.0893564	0.768429	0.98477	1.01547	1.01547	Vitronectin
E9PN89	Heat shock cognate 71 kDa protein (Fragment) OS=Homo sapiens GN=HSPA8 PE=3 SV=1 - [E9PN89_HUMAN]	1.02686	0.952488	0.178442	0.328174	0.770238	0.927572	1.07808	1.07808	Heat shock cognate 71 kDa protein (Fragment)
Q92954	Proteoglycan 4 OS=Homo sapiens GN=PRG4 PE=1 SV=2 - [PRG4_HUMAN]	1.18012	1.13095	0.729162	0.475083	0.77067	0.958334	1.04348	1.04348	Proteoglycan 4
E9PLH7	Neural cell adhesion molecule 1 OS=Homo sapiens GN=NCAM1 PE=4 SV=1 - [E9PLH7_HUMAN]	1.05612	1.08926	0.554006	0.421039	0.774441	1.03138	0.969577	-1.03138	Neural cell adhesion molecule 1
Q5T4F6	Cartilage acidic protein 1 (Fragment) OS=Homo sapiens GN=CRTAC1 PE=2 SV=1 - [Q5T4F6_HUMAN]	0.995947	1.01011	0.0955847	0.104213	0.77843	1.01422	0.985979	-1.01422	Cartilage acidic protein 1 (Fragment)
Q9UN68	Voltage-gated calcium channel alpha 1E subunit (Fragment) OS=Homo sapiens GN=CACNA1E PE=2 SV=1 - [Q9UN68_HUMAN]	0.620217	0.728374	0.199439	0.452049	0.778955	1.17439	0.851509	-1.17439	Voltage-gated calcium channel alpha 1E subunit (Fragment)
P27487	Dipeptidyl peptidase 4 OS=Homo sapiens GN=DPP4 PE=1 SV=2 - [DPP4_HUMAN]	1.07297	1.03093	0.238486	0.255917	0.779449	0.960821	1.04078	1.04078	Dipeptidyl peptidase 4
Q9UL88	Myosin-reactive immunoglobulin heavy chain variable region (Fragment) OS=Homo sapiens PE=2 SV=1 - [Q9UL88_HUMAN]	1.13782	1.25852	0.407819	0.518132	0.779758	1.10608	0.904092	-1.10608	Myosin-reactive immunoglobulin heavy chain variable region (Fragment)
O75015	Low affinity immunoglobulin gamma Fc region receptor III-B OS=Homo sapiens GN=FCGR3B PE=1 SV=2 - [FCG3B_HUMAN]	1.28743	1.30263	0.853591	0.570885	0.780275	1.0118	0.988333	-1.0118	Low affinity immunoglobulin gamma Fc region receptor III-B
Q6YHK3	CD109 antigen OS=Homo sapiens GN=CD109 PE=1 SV=2 - [CD109_HUMAN]	1.36795	1.47468	0.497769	0.492291	0.781782	1.07802	0.927625	-1.07802	CD109 antigen
B4DQ98	cDNA FLJ55135, highly similar to Di-N-acetylchitobiase (EC 3.2.1.-) OS=Homo sapiens PE=2 SV=1 - [B4DQ98_HUMAN]	0.950889	1.00531	0.154833	0.588333	0.781808	1.05723	0.945866	-1.05723	cDNA FLJ55135, highly similar to Di-N-acetylchitobiase (EC 3.2.1.-)
Q49AK0	LTA4H protein OS=Homo sapiens GN=LTA4H PE=2 SV=1 - [Q49AK0_HUMAN]	0.809201	0.829452	0.148647	0.0774615	0.782132	1.02503	0.975585	-1.02503	LTA4H protein
B0AZL7	cDNA, FLJ79457, highly similar to Insulin-like growth factor-binding proteincomplex acid labile chain OS=Homo sapiens PE=2 SV=1 - [B0AZL7_HUMAN]	1.01223	0.969306	0.306669	0.188205	0.788295	0.957591	1.04429	1.04429	cDNA, FLJ79457, highly similar to Insulin-like growth factor-binding proteincomplex acid labile chain
Q6EMK4	Vasorin OS=Homo sapiens GN=VASN PE=1 SV=1 - [VASN_HUMAN]	1.19441	1.19301	0.370273	0.193152	0.789452	0.998826	1.00118	1.00118	Vasorin
P02753	Retinol-binding protein 4 OS=Homo sapiens GN=RBP4 PE=1 SV=3 - [RET4_HUMAN]	0.896499	0.924307	0.276836	0.259052	0.791802	1.03102	0.969915	-1.03102	Retinol-binding protein 4
Q6P5S8	IGK@ protein OS=Homo sapiens GN=IGK@ PE=1 SV=1 - [Q6P5S8_HUMAN]	1.25654	1.42048	0.549505	0.565055	0.795055	1.13047	0.884586	-1.13047	IGK@ protein
Q5JU74	Putative uncharacterized protein DKFZp761J1810 OS=Homo sapiens GN=DKFZp761J1810 PE=4 SV=1 - [Q5JU74_HUMAN]	1.15856	1.27634	0.327272	1.11484	0.795274	1.10166	0.907721	-1.10166	Putative uncharacterized protein DKFZp761J1810
Q9NY97	UDP-GlcNAc:betaGal beta-1,3-N-acetylglucosaminyltransferase 2 OS=Homo sapiens GN=B3GNT2 PE=1 SV=2 - [B3GN2_HUMAN]	1.97602	1.67979	0.441123	0.137931	0.798219	0.850086	1.17635	1.17635	UDP-GlcNAc:betaGal beta-1,3-N-acetylglucosaminyltransferase 2
A8K6K4	cDNA FLJ77565, highly similar to Homo sapiens interleukin 1 receptor accessory protein (IL1RAP), transcript variant 1, mRNA OS=Homo sapiens PE=2 SV=1 - [A8K6K4_HUMAN]	1.09008	1.06071	0.217816	0.252368	0.79898	0.97305	1.0277	1.0277	cDNA FLJ77565, highly similar to Homo sapiens interleukin 1 receptor accessory protein (IL1RAP), transcript variant 1, mRNA
E5RIA2	Ectonucleotide pyrophosphatase/phosphodiesterase family member 2 OS=Homo sapiens GN=ENPP2 PE=4 SV=1 - [E5RIA2_HUMAN]	2.11099	1.92962	0.892958	0.549892	0.801415	0.914085	1.09399	1.09399	Ectonucleotide pyrophosphatase/phosphodiesterase family member 2
D2WEZ3	Neurogenic locus notch-like protein 2 OS=Homo sapiens GN=NOTCH2 PE=2 SV=1 - [D2WEZ3_HUMAN]	4.23921	3.84813	0.33718	0.553546	0.807029	0.907748	1.10163	1.10163	Neurogenic locus notch-like protein 2
P40189	Interleukin-6 receptor subunit beta OS=Homo sapiens GN=IL6ST PE=1 SV=2 - [IL6RB_HUMAN]	1.56786	1.37381	0.459291	0.183525	0.807789	0.876229	1.14125	1.14125	Interleukin-6 receptor subunit beta
A1C2E7	Myostatin OS=Homo sapiens GN=GDF8 PE=3 SV=1 - [A1C2E7_HUMAN]	1.2599	1.28223	0.39424	0.123738	0.808914	1.01773	0.982583	-1.01773	Myostatin
H0Y9S3	Coiled-coil domain-containing protein 110 (Fragment) OS=Homo sapiens GN=CCDC110 PE=4 SV=1 - [H0Y9S3_HUMAN]	2.00544	1.93426	0.169374	0.0872063	0.813167	0.964503	1.0368	1.0368	Coiled-coil domain-containing protein 110 (Fragment)
A2JA19	Anti-mucin1 light chain variable region (Fragment) OS=Homo sapiens PE=2 SV=1 - [A2JA19_HUMAN]	0.776629	0.676586	0.7894	0.198288	0.816173	0.871183	1.14786	1.14786	Anti-mucin1 light chain variable region (Fragment)
B1ANM7	FAS-associated factor 1 OS=Homo sapiens GN=FAF1 PE=4 SV=1 - [B1ANM7_HUMAN]	1.08629	0.888742	0.843233	0.341559	0.816316	0.818143	1.22228	1.22228	FAS-associated factor 1
A8K990	cDNA FLJ78482 OS=Homo sapiens PE=2 SV=1 - [A8K990_HUMAN]	1.42535	1.14155	0.831598	0.485424	0.816369	0.80089	1.24861	1.24861	cDNA FLJ78482
Q16519	Protein S (Fragment) OS=Homo sapiens GN=PROS1 PE=2 SV=1 - [Q16519_HUMAN]	1.02264	1.03314	0.252997	0.183714	0.817879	1.01026	0.989843	-1.01026	Protein S (Fragment)
Q9UL83	Myosin-reactive immunoglobulin light chain variable region (Fragment) OS=Homo sapiens PE=1 SV=1 - [Q9UL83_HUMAN]	2.39898	1.29087	1.4848	0.676417	0.819877	0.538089	1.85843	1.85843	Myosin-reactive immunoglobulin light chain variable region (Fragment)
E0D852	Platelet glycoprotein Ib alpha polypeptide type 2 OS=Homo sapiens GN=GP1BA PE=4 SV=1 - [E0D852_HUMAN]	1.29861	1.05788	0.860411	0.479651	0.820216	0.81463	1.22755	1.22755	Platelet glycoprotein Ib alpha polypeptide type 2
P27918	Properdin OS=Homo sapiens GN=CFP PE=1 SV=2 - [PROP_HUMAN]	0.98345	1.09623	0.470315	0.585694	0.822984	1.11468	0.89712	-1.11468	Properdin
P26038	Moesin OS=Homo sapiens GN=MSN PE=1 SV=3 - [MOES_HUMAN]	1.46773	1.66609	0.462501	1.05272	0.823419	1.13515	0.880941	-1.13515	Moesin
Q8WVH6	MB protein OS=Homo sapiens GN=MB PE=2 SV=1 - [Q8WVH6_HUMAN]	1.17829	1.22503	0.631865	0.491861	0.824285	1.03966	0.96185	-1.03966	MB protein
P02812	Basic salivary proline-rich protein 2 OS=Homo sapiens GN=PRB2 PE=1 SV=3 - [PRB2_HUMAN]	1.45079	0.946125	0.950699	0.195527	0.82608	0.652146	1.5334	1.5334	Basic salivary proline-rich protein 2
Q7Z3Y6	Rearranged VH4-34 V gene segment (Fragment) OS=Homo sapiens GN=VH4-34 PE=4 SV=1 - [Q7Z3Y6_HUMAN]	1.21042	1.22802	0.702599	0.557703	0.8263	1.01455	0.985663	-1.01455	Rearranged VH4-34 V gene segment (Fragment)
Q96IY4	Carboxypeptidase B2 OS=Homo sapiens GN=CPB2 PE=1 SV=2 - [CBPB2_HUMAN]	1.21053	1.18995	0.22032	0.265004	0.827009	0.982999	1.0173	1.0173	Carboxypeptidase B2
P05154	Plasma serine protease inhibitor OS=Homo sapiens GN=SERPINA5 PE=1 SV=3 - [IPSP_HUMAN]	1.03421	1.06821	0.221671	0.277462	0.830275	1.03288	0.968171	-1.03288	Plasma serine protease inhibitor
B4DMY4	cDNA FLJ59133, highly similar to Cathepsin B (EC 3.4.22.1) OS=Homo sapiens PE=2 SV=1 - [B4DMY4_HUMAN]	0.861512	0.872141	0.348083	0.101699	0.833877	1.01234	0.987813	-1.01234	cDNA FLJ59133, highly similar to Cathepsin B (EC 3.4.22.1)
F8W1Q3	Biotinidase OS=Homo sapiens GN=BTD PE=4 SV=1 - [F8W1Q3_HUMAN]	1.00335	0.977875	0.254579	0.196633	0.838176	0.974605	1.02606	1.02606	Biotinidase
P04040	Catalase OS=Homo sapiens GN=CAT PE=1 SV=3 - [CATA_HUMAN]	1.31546	1.3048	0.38212	0.523925	0.838193	0.9919	1.00817	1.00817	Catalase
Q9UL94	Myosin-reactive immunoglobulin heavy chain variable region (Fragment) OS=Homo sapiens PE=2 SV=1 - [Q9UL94_HUMAN]	1.10761	0.947994	0.551986	0.479535	0.843753	0.855892	1.16837	1.16837	Myosin-reactive immunoglobulin heavy chain variable region (Fragment)
H3BRD1	SUMO-conjugating enzyme UBC9 (Fragment) OS=Homo sapiens GN=UBE2I PE=4 SV=1 - [H3BRD1_HUMAN]	0.803547	0.674022	0.638417	0.68232	0.852805	0.838808	1.19217	1.19217	SUMO-conjugating enzyme UBC9 (Fragment)
B4E0A4	cDNA FLJ57023, highly similar to Homo sapiens collagen, type VI, alpha 3 (COL6A3), transcript variant 3, mRNA OS=Homo sapiens PE=2 SV=1 - [B4E0A4_HUMAN]	1.8539	1.84484	0.374154	0.0355694	0.859369	0.995111	1.00491	1.00491	cDNA FLJ57023, highly similar to Homo sapiens collagen, type VI, alpha 3 (COL6A3), transcript variant 3, mRNA
P02647	Apolipoprotein A-I OS=Homo sapiens GN=APOA1 PE=1 SV=1 - [APOA1_HUMAN]	0.861731	0.820345	0.66013	0.493543	0.864615	0.951974	1.05045	1.05045	Apolipoprotein A-I
Q59EZ3	Insulin-like growth factor 2 receptor variant (Fragment) OS=Homo sapiens PE=2 SV=1 - [Q59EZ3_HUMAN]	1.31198	1.44152	0.337268	0.666299	0.865787	1.09874	0.910134	-1.09874	Insulin-like growth factor 2 receptor variant (Fragment)
A8K1K1	cDNA FLJ76342, highly similar to Homo sapiens carnosine dipeptidase 1 (metallopeptidase M20 family)(CNDP1), mRNA OS=Homo sapiens PE=2 SV=1 - [A8K1K1_HUMAN]	1.16072	1.2014	0.630218	0.598687	0.8669	1.03504	0.966144	-1.03504	cDNA FLJ76342, highly similar to Homo sapiens carnosine dipeptidase 1 (metallopeptidase M20 family)(CNDP1), mRNA
Q13395	Probable methyltransferase TARBP1 OS=Homo sapiens GN=TARBP1 PE=1 SV=1 - [TARB1_HUMAN]	1.03123	1.04826	0.288948	0.417782	0.868606	1.01652	0.983748	-1.01652	Probable methyltransferase TARBP1
Q59FP8	Neogenin (Fragment) OS=Homo sapiens GN=NEO1 PE=2 SV=1 - [Q59FP8_HUMAN]	1.18259	1.1638	0.163121	0.208153	0.870221	0.984115	1.01614	1.01614	Neogenin (Fragment)
P49913	Cathelicidin antimicrobial peptide OS=Homo sapiens GN=CAMP PE=1 SV=1 - [CAMP_HUMAN]	0.817392	0.762873	0.675862	0.474614	0.871495	0.933301	1.07147	1.07147	Cathelicidin antimicrobial peptide
F5GZQ2	Noelin (Fragment) OS=Homo sapiens GN=OLFM1 PE=4 SV=1 - [F5GZQ2_HUMAN]	0.865016	0.803979	0.590054	0.469874	0.872874	0.929439	1.07592	1.07592	Noelin (Fragment)
Q9BTY2	Plasma alpha-L-fucosidase OS=Homo sapiens GN=FUCA2 PE=1 SV=2 - [FUCO2_HUMAN]	0.534579	0.525272	0.530549	0.216633	0.87492	0.982591	1.01772	1.01772	Plasma alpha-L-fucosidase
O75882	Attractin OS=Homo sapiens GN=ATRN PE=1 SV=2 - [ATRN_HUMAN]	1.04052	1.05758	0.170757	0.306604	0.875694	1.0164	0.983864	-1.0164	Attractin
E7EUS0	Dermokine OS=Homo sapiens GN=DMKN PE=4 SV=1 - [E7EUS0_HUMAN]	0.346501	0.337491	0.14705	0.32259	0.878919	0.973997	1.0267	1.0267	Dermokine
B4DSV9	Target of Nesh-SH3 OS=Homo sapiens GN=ABI3BP PE=2 SV=1 - [B4DSV9_HUMAN]	1.00144	0.997959	0.327	0.464471	0.879128	0.996523	1.00349	1.00349	Target of Nesh-SH3
B7Z556	cDNA FLJ56822, highly similar to Alpha-2-HS-glycoprotein OS=Homo sapiens PE=2 SV=1 - [B7Z556_HUMAN]	0.870635	1.04457	0.0131377	0.998946	0.883162	1.19978	0.833485	-1.19978	cDNA FLJ56822, highly similar to Alpha-2-HS-glycoprotein
O00245	EXTL2 (Fragment) OS=Homo sapiens GN=EXTL2 PE=2 SV=1 - [O00245_HUMAN]	0.942444	0.914438	0.184807	0.123661	0.886043	0.970283	1.03063	1.03063	EXTL2 (Fragment)
P62805	Histone H4 OS=Homo sapiens GN=HIST1H4A PE=1 SV=2 - [H4_HUMAN]	2.26488	1.93428	1.27317	0.872871	0.887721	0.85403	1.17092	1.17092	Histone H4
P06276	Cholinesterase OS=Homo sapiens GN=BCHE PE=1 SV=1 - [CHLE_HUMAN]	1.19808	1.17738	0.400842	0.435935	0.892712	0.982717	1.01759	1.01759	Cholinesterase
A2N011	Vh1-D-J3-region (Fragment) OS=Homo sapiens PE=2 SV=1 - [A2N011_HUMAN]	0.99866	0.941841	0.544706	0.469976	0.89548	0.943106	1.06033	1.06033	Vh1-D-J3-region (Fragment)
B3KSS4	cDNA FLJ36858 fis, clone ASTRO2015185, highly similar to POLIOVIRUS RECEPTOR OS=Homo sapiens PE=2 SV=1 - [B3KSS4_HUMAN]	1.09745	1.13013	0.794589	0.717622	0.897606	1.02978	0.971081	-1.02978	cDNA FLJ36858 fis, clone ASTRO2015185, highly similar to POLIOVIRUS RECEPTOR
B7Z5K2	cDNA FLJ54289, highly similar to Neural cell adhesion molecule 2 OS=Homo sapiens PE=2 SV=1 - [B7Z5K2_HUMAN]	1.3916	1.36723	0.135404	0.309534	0.898383	0.982482	1.01783	1.01783	cDNA FLJ54289, highly similar to Neural cell adhesion molecule 2
B7Z5V1	cDNA FLJ55934, highly similar to Gelsolin OS=Homo sapiens PE=2 SV=1 - [B7Z5V1_HUMAN]	1.00779	0.931815	0.5566	0.148329	0.898696	0.924608	1.08154	1.08154	cDNA FLJ55934, highly similar to Gelsolin
Q8TBN2	Putative uncharacterized protein (Fragment) OS=Homo sapiens PE=2 SV=1 - [Q8TBN2_HUMAN]	0.89856	0.851812	0.284357	0.12716	0.900087	0.947975	1.05488	1.05488	Putative uncharacterized protein (Fragment)
P01708	Ig lambda chain V-II region BUR OS=Homo sapiens PE=1 SV=1 - [LV205_HUMAN]	1.52429	1.30357	0.57294	0.0213486	0.900761	0.855202	1.16931	1.16931	Ig lambda chain V-II region BUR
O60542	Persephin OS=Homo sapiens GN=PSPN PE=1 SV=1 - [PSPN_HUMAN]	0.908523	0.931124	0.175147	0.201586	0.901156	1.02488	0.975727	-1.02488	Persephin
Q15828	Cystatin-M OS=Homo sapiens GN=CST6 PE=1 SV=1 - [CYTM_HUMAN]	1.10263	1.10253	0.010801	0.41618	0.90551	0.999908	1.00009	1.00009	Cystatin-M
Q8TD26	Chromodomain-helicase-DNA-binding protein 6 OS=Homo sapiens GN=CHD6 PE=1 SV=4 - [CHD6_HUMAN]	1.28344	1.25436	0.505916	0.245881	0.911017	0.977345	1.02318	1.02318	Chromodomain-helicase-DNA-binding protein 6
A2NB45	Cold agglutinin FS-1 L-chain (Fragment) OS=Homo sapiens PE=2 SV=1 - [A2NB45_HUMAN]	0.986234	0.936032	0.376214	0.383963	0.911305	0.949097	1.05363	1.05363	Cold agglutinin FS-1 L-chain (Fragment)
Q6MZX7	Putative uncharacterized protein DKFZp686M24218 OS=Homo sapiens GN=DKFZp686M24218 PE=1 SV=1 - [Q6MZX7_HUMAN]	1.32738	1.22114	1.16914	0.910344	0.91613	0.919964	1.087	1.087	Putative uncharacterized protein DKFZp686M24218
B4DDB7	cDNA FLJ57945, highly similar to Xaa-Pro dipeptidase (EC 3.4.13.9) OS=Homo sapiens PE=2 SV=1 - [B4DDB7_HUMAN]	1.10065	1.0698	0.281071	0.173628	0.917506	0.971969	1.02884	1.02884	cDNA FLJ57945, highly similar to Xaa-Pro dipeptidase (EC 3.4.13.9)
B2R6V9	cDNA, FLJ93141, highly similar to Homo sapiens coagulation factor XIII, A1 polypeptide (F13A1), mRNA OS=Homo sapiens PE=2 SV=1 - [B2R6V9_HUMAN]	1.50679	1.48437	0.564618	0.536218	0.918884	0.985116	1.01511	1.01511	cDNA, FLJ93141, highly similar to Homo sapiens coagulation factor XIII, A1 polypeptide (F13A1), mRNA
H3BQ34	Pyruvate kinase OS=Homo sapiens GN=PKM PE=3 SV=1 - [H3BQ34_HUMAN]	0.798228	0.628258	0.764007	0.271826	0.919878	0.787065	1.27054	1.27054	Pyruvate kinase
A6NIW5	Peroxiredoxin 2, isoform CRA_a OS=Homo sapiens GN=PRDX2 PE=4 SV=2 - [A6NIW5_HUMAN]	1.21058	0.97669	0.933587	0.128983	0.92013	0.806793	1.23948	1.23948	Peroxiredoxin 2, isoform CRA_a
O00602	Ficolin-1 OS=Homo sapiens GN=FCN1 PE=1 SV=2 - [FCN1_HUMAN]	0.932327	0.963562	0.0829152	0.562085	0.923828	1.0335	0.967585	-1.0335	Ficolin-1
Q96QS0	Putative matrix cell adhesion molecule-3 OS=Homo sapiens PE=1 SV=1 - [Q96QS0_HUMAN]	1.29641	1.1939	0.472309	0.321136	0.923882	0.920926	1.08586	1.08586	Putative matrix cell adhesion molecule-3
B4DSX2	cDNA FLJ60144, highly similar to Complement component C1q receptor OS=Homo sapiens PE=2 SV=1 - [B4DSX2_HUMAN]	1.51404	1.40163	0.790282	0.517826	0.925502	0.925752	1.0802	1.0802	cDNA FLJ60144, highly similar to Complement component C1q receptor
C9JNR0	Interleukin-1 receptor type 2, soluble form (Fragment) OS=Homo sapiens GN=IL1R2 PE=4 SV=1 - [C9JNR0_HUMAN]	0.862194	0.897229	0.0634454	0.273398	0.928729	1.04063	0.960952	-1.04063	Interleukin-1 receptor type 2, soluble form (Fragment)
Q14525	Keratin, type I cuticular Ha3-II OS=Homo sapiens GN=KRT33B PE=2 SV=3 - [KT33B_HUMAN]	2.85192	2.24979	1.4357	0.806434	0.931889	0.788868	1.26764	1.26764	Keratin, type I cuticular Ha3-II
Q6ZW64	cDNA FLJ41552 fis, clone COLON2004478, highly similar to Protein Tro alpha1 H,myeloma OS=Homo sapiens PE=1 SV=1 - [Q6ZW64_HUMAN]	1.07395	1.10855	1.2577	1.48985	0.932989	1.03222	0.968789	-1.03222	cDNA FLJ41552 fis, clone COLON2004478, highly similar to Protein Tro alpha1 H,myeloma
P34096	Ribonuclease 4 OS=Homo sapiens GN=RNASE4 PE=1 SV=3 - [RNAS4_HUMAN]	0.99411	1.04641	0.166969	0.360778	0.935845	1.05261	0.950022	-1.05261	Ribonuclease 4
O14791	Apolipoprotein L1 OS=Homo sapiens GN=APOL1 PE=1 SV=5 - [APOL1_HUMAN]	1.33963	1.18316	0.813327	0.364958	0.936998	0.883196	1.13225	1.13225	Apolipoprotein L1
O95678	Keratin, type II cytoskeletal 75 OS=Homo sapiens GN=KRT75 PE=1 SV=2 - [K2C75_HUMAN]	0.636221	0.611842	0.441786	0.169871	0.938231	0.961681	1.03985	1.03985	Keratin, type II cytoskeletal 75
P01608	Ig kappa chain V-I region Roy OS=Homo sapiens PE=1 SV=1 - [KV116_HUMAN]	1.00377	1.00145	0.259208	0.14741	0.93912	0.997686	1.00232	1.00232	Ig kappa chain V-I region Roy
P26927	Hepatocyte growth factor-like protein OS=Homo sapiens GN=MST1 PE=1 SV=2 - [HGFL_HUMAN]	1.27054	1.28312	0.442351	0.382671	0.940821	1.00991	0.990192	-1.00991	Hepatocyte growth factor-like protein
Q6MZU6	Putative uncharacterized protein DKFZp686C15213 OS=Homo sapiens GN=DKFZp686C15213 PE=1 SV=1 - [Q6MZU6_HUMAN]	1.18042	1.25996	0.562574	0.596457	0.942157	1.06738	0.936872	-1.06738	Putative uncharacterized protein DKFZp686C15213
Q6ZSX8	cDNA FLJ45139 fis, clone BRAWH3039623 OS=Homo sapiens PE=2 SV=1 - [Q6ZSX8_HUMAN]	1.86371	1.79546	0.467873	0.54477	0.944132	0.963378	1.03801	1.03801	cDNA FLJ45139 fis, clone BRAWH3039623
A8K9A9	cDNA FLJ77744, highly similar to Homo sapiens kallikrein B, plasma (Fletcher factor) 1 (KLKB1), mRNA OS=Homo sapiens PE=2 SV=1 - [A8K9A9_HUMAN]	1.22729	1.25475	0.14423	0.318965	0.947193	1.02237	0.97812	-1.02237	cDNA FLJ77744, highly similar to Homo sapiens kallikrein B, plasma (Fletcher factor) 1 (KLKB1), mRNA
Q9NPR5	PTPRJ, protein tyrosine phosphatase receptor J, eta (Fragment) OS=Homo sapiens PE=2 SV=1 - [Q9NPR5_HUMAN]	1.43689	1.38595	0.733392	0.381888	0.950896	0.964548	1.03676	1.03676	PTPRJ, protein tyrosine phosphatase receptor J, eta (Fragment)
Q0ZCH6	Immunglobulin heavy chain variable region (Fragment) OS=Homo sapiens PE=4 SV=1 - [Q0ZCH6_HUMAN]	1.02528	1.0935	0.477158	0.749466	0.951077	1.06654	0.937613	-1.06654	Immunglobulin heavy chain variable region (Fragment)
B4DM82	cDNA FLJ53060, moderately similar to Peptidyl-prolyl cis-trans isomerase A (EC 5.2.1.8) OS=Homo sapiens PE=2 SV=1 - [B4DM82_HUMAN]	4.25953	0.822037	1.00865	0.146165	0.953643	0.192988	5.18168	5.18168	cDNA FLJ53060, moderately similar to Peptidyl-prolyl cis-trans isomerase A (EC 5.2.1.8)
O19697	Hla-dcalpha partial alpha 2 domain (extra cellular domain). (Fragment) OS=Homo sapiens PE=4 SV=1 - [O19697_HUMAN]	1.12459	1.12868	0.236682	0.202728	0.954767	1.00364	0.996375	-1.00364	Hla-dcalpha partial alpha 2 domain (extra cellular domain). (Fragment)
Q6PJG0	Putative uncharacterized protein OS=Homo sapiens PE=1 SV=1 - [Q6PJG0_HUMAN]	1.72604	3.26124	0.687946	1.28883	0.955393	1.88944	0.529259	-1.88944	Putative uncharacterized protein
Q701L7	Type II hair keratin 2 OS=Homo sapiens GN=KRTHB2 PE=2 SV=1 - [Q701L7_HUMAN]	2.38655	1.87323	1.12303	0.585929	0.958589	0.784909	1.27403	1.27403	Type II hair keratin 2
O95147	Dual specificity protein phosphatase 14 OS=Homo sapiens GN=DUSP14 PE=1 SV=1 - [DUS14_HUMAN]	4.16409	0.960776	1.51721	1.15706	0.959213	0.230729	4.33409	4.33409	Dual specificity protein phosphatase 14
B4E1C2	Kininogen 1, isoform CRA_b OS=Homo sapiens GN=KNG1 PE=2 SV=1 - [B4E1C2_HUMAN]	1.2742	1.29818	0.665773	0.57995	0.959482	1.01882	0.981531	-1.01882	Kininogen 1, isoform CRA_b
A2NJV5	Kappa light chain variable region (Fragment) OS=Homo sapiens GN=IGKV A18 PE=4 SV=1 - [A2NJV5_HUMAN]	1.17376	1.14735	0.480655	0.430172	0.962555	0.977495	1.02302	1.02302	Kappa light chain variable region (Fragment)
Q5T8H6	Ciliary neurotrophic factor receptor (Fragment) OS=Homo sapiens GN=CNTFR PE=2 SV=1 - [Q5T8H6_HUMAN]	1.0884	0.983303	0.872202	0.589701	0.963079	0.90344	1.10688	1.10688	Ciliary neurotrophic factor receptor (Fragment)
P51884	Lumican OS=Homo sapiens GN=LUM PE=1 SV=2 - [LUM_HUMAN]	1.0093	0.988404	0.832226	0.621667	0.965133	0.979299	1.02114	1.02114	Lumican
B2R9F2	cDNA, FLJ94361, highly similar to Homo sapiens serine (or cysteine) proteinase inhibitor, clade A(alpha-1 antiproteinase, antitrypsin), member 6 (SERPINA6), mRNA OS=Homo sapiens PE=2 SV=1 - [B2R9F2_HUMAN]	0.987332	0.997987	0.47951	0.463324	0.967231	1.01079	0.989323	-1.01079	cDNA, FLJ94361, highly similar to Homo sapiens serine (or cysteine) proteinase inhibitor, clade A(alpha-1 antiproteinase, antitrypsin), member 6 (SERPINA6), mRNA
G8JLJ2	Superoxide dismutase [Mn], mitochondrial (Fragment) OS=Homo sapiens GN=SOD2 PE=3 SV=1 - [G8JLJ2_HUMAN]	1.0129	1.04461	0.182501	0.312108	0.968576	1.03131	0.969645	-1.03131	Superoxide dismutase [Mn], mitochondrial (Fragment)
P78385	Keratin, type II cuticular Hb3 OS=Homo sapiens GN=KRT83 PE=1 SV=2 - [KRT83_HUMAN]	2.34871	1.66419	1.53259	0.968171	0.972181	0.708556	1.41132	1.41132	Keratin, type II cuticular Hb3
D6RF35	Vitamin D-binding protein OS=Homo sapiens GN=GC PE=4 SV=1 - [D6RF35_HUMAN]	1.41622	0.774574	1.77677	1.40818	0.97368	0.546929	1.82839	1.82839	Vitamin D-binding protein
D6RE86	Ceruloplasmin (Fragment) OS=Homo sapiens GN=CP PE=4 SV=1 - [D6RE86_HUMAN]	1.02526	0.95226	0.449227	0.285849	0.973924	0.9288	1.07666	1.07666	Ceruloplasmin (Fragment)
Q5EBM2	Putative uncharacterized protein OS=Homo sapiens PE=2 SV=1 - [Q5EBM2_HUMAN]	1.05946	1.07472	0.484446	0.420913	0.978197	1.01441	0.985799	-1.01441	Putative uncharacterized protein
A8MTK4	TRAF3-interacting protein 1 OS=Homo sapiens GN=TRAF3IP1 PE=4 SV=1 - [A8MTK4_HUMAN]	1.0712	3.30185	0.424896	1.35461	0.978798	3.0824	0.324423	-3.0824	TRAF3-interacting protein 1
O75794	Cell division cycle protein 123 homolog OS=Homo sapiens GN=CDC123 PE=1 SV=1 - [CD123_HUMAN]	1.3335	1.23415	0.466071	0.167131	0.989121	0.925498	1.0805	1.0805	Cell division cycle protein 123 homolog
P98160	Basement membrane-specific heparan sulfate proteoglycan core protein OS=Homo sapiens GN=HSPG2 PE=1 SV=4 - [PGBM_HUMAN]	1.01439	1.0028	0.260298	0.273779	0.994586	0.98858	1.01155	1.01155	Basement membrane-specific heparan sulfate proteoglycan core protein
A8K335	cDNA FLJ76254, highly similar to Homo sapiens gamma-glutamyl hydrolase (GGH), mRNA OS=Homo sapiens PE=2 SV=1 - [A8K335_HUMAN]	1.01785	0.974014	0.452082	0.281074	0.995839	0.956936	1.045	1.045	cDNA FLJ76254, highly similar to Homo sapiens gamma-glutamyl hydrolase (GGH), mRNA
P08697	Alpha-2-antiplasmin OS=Homo sapiens GN=SERPINF2 PE=1 SV=3 - [A2AP_HUMAN]	0.984985	0.97578	0.522064	0.409421	0.997257	0.990655	1.00943	1.00943	Alpha-2-antiplasmin
Q5T619	Zinc finger protein 648 OS=Homo sapiens GN=ZNF648 PE=1 SV=1 - [ZN648_HUMAN]	0.728811	0.708572	0.400286	0.358497	0.999523	0.97223	1.02856	1.02856	Zinc finger protein 648

## Sheet: Commentary
UniProt Accession	Accesion number in database UniProtKB
Prot. Desc. (long)	Protein name (RecName + OS + GN + PE + SV) in UniProt
Mean, (S+L) AAA	Mean value of normalised measurements in first group
Mean, control	Mean value of normalised measurements in second group
CV, (S+L) AAA	CV, Coefficient of variation in first group
CV, Control	CV, Coefficient of variation in second group
p-value	Probability in T-test
Fold change (C/AAA)	Fold change group2/group1. Marked in green if > 1.2 and with frame if > 2
Fold change (AAA/C)	Fold change group1/group2. Marked in green if > 1.2 and with frame if > 2
Regulation	Fold change, positive (dark green) if group2/group1 > 1 (up-regulation), negative (red) if group1/group2 > 1 (down-regulation). In gray between -1.2 and 1.2
Protein Description	Protein name (RecName) in UniProt
